# Supplementary material for: Should describing a new species be science or data release? Rethinking introductions in fungal taxonomy
Source: IMA Fungus. 2026 Jun 24;17:e186895. doi: 10.3897/imafungus.17.186895 (PMC13324474; doi:10.3897/imafungus.17.186895)
Supplement: Supplementary material 1 — Literature sources [file imafungus-17-e186895-s001.xlsx]

## Sheet: Hárok1
Name	Year	Authors of the publication	DOI	Category
Amanita abscondita	2023 a	Crous et al.	https://doi.org/10.3767/persoonia.2023.50.05	Cummulative
Amanita albicarnosa	2022 a	Liu Y. S. et al.	https://doi.org/10.11646/phytotaxa.570.1.2	Single lineage
Amanita albifragilis	2023	Liu Y. S. et al.	https://doi.org/10.3390/jof9060601	Single lineage
Amanita albolimbata	2020	Codjia et al.	https://doi.org/10.3389/fmicb.2020.599047	Single lineage
Amanita alboradicata	2021	Zhong et al.	https://doi.org/10.1007/s11557-021-01713-9	Single lineage
Amanita alseides	2020	Hanss & Moreau	https://doi.org/10.2298/BOTSERB2101143A	Single lineage
Amanita amerivirosa	2021	Tulloss et al.	N/A	Single lineage
Amanita amplivelata	2024	Hanss et al.	https://doi.org/10.11646/phytotaxa.660.1.1	Single lineage
Amanita annulata	2021	Zhang W. H. et al.	https://doi.org/10.11646/phytotaxa.514.3.6	Single lineage
Amanita arenarioides	2021	Davison et al.	https://doi.org/10.1071/SB21017	Single lineage
Amanita aurora	2021	Niemelä & Härkönen	https://www.indexfungorum.org/Publications/PDF/SynopsisFungorum44.pdf	Monograph
Amanita ballerinoides	2022	Codjia et al.	https://doi.org/10.1007/s11557-022-01778-0	Single lineage
Amanita borealis	2023 c	Zhou H. et al.	https://10.3389/fpls.2023.1226794	Single lineage
Amanita brunneofolia	2020	Jo et al.	https://doi.org/10.11646/phytotaxa.451.1.2	Single lineage
Amanita brunneola	2023	Davison et al.	https://doi.org/10.58828/nuy01046	Single lineage
Amanita bulbulosa	2022	Codjia et al.	https://doi.org/10.1007/s11557-022-01778-1	Single lineage
Amanita cacaina	2023 a	Huang et al.	https://doi.org/10.3389/fmicb.2022.1087756	Single lineage
Amanita calida	2022	Illescas & Plaza	https://doi.org/10.51436/funiber/02.003	Single lineage
Amanita cerris	2024	Migliozzi & Di Palma	N/A	Single lineage
Amanita cingulatoides	2024	Lambert et al.	https://doi.org/10.12905/0380.sydowia76-2024-0297	Cummulative
Amanita circulata	2023	Cui et al.	https://doi.org/10.3390/jof9080862	Single lineage
Amanita claristriata	2023	Liu Y. S. et al.	https://doi.org/10.3390/jof9060601	Single lineage
Amanita collariata	2022	Su et al.	https://doi.org/10.1007/s11557-022-01828-7	Single lineage
Amanita compacta	2021	Davison et al.	https://doi.org/10.1071/SB21017	Single lineage
Amanita confundens	2024	Lambert et al.	https://doi.org/10.12905/0380.sydowia76-2024-0297	Cummulative
Amanita corylophila	2024 a	Crous et al.	https://doi.org/10.3114/fuse.2024.13.11	Cummulative
Amanita cretaceiverruca	2023	Davison et al.	https://doi.org/10.58828/nuy01046	Single lineage
Amanita deflexa	2024	Varga et al.	https://doi.org/10.1007/s11557-024-01974-0	Single lineage
Amanita domingensis	2020 a	Crous et al.	https://doi.org/10.3767/persoonia.2020.45.10	Cummulative
Amanita elongatior	2024	Lambert et al.	https://doi.org/10.12905/0380.sydowia76-2024-0297	Cummulative
Amanita exilis	2021 b	Crous et al.	https://doi.org/10.3767/persoonia.2021.47.06	Cummulative
Amanita fense	2021	Mu et al.	https://doi.org/10.11646/phytotaxa.478.1.10	Single lineage
Amanita flavogala	2021	Niemelä & Härkönen	https://www.indexfungorum.org/Publications/PDF/SynopsisFungorum44.pdf	Monograph
Amanita fulvisquamea	2023	Liu Y. S. et al.	https://doi.org/10.3390/jof9060601	Single lineage
Amanita fulvogrisea	2023 b	Crous et al.	https://doi.org/10.3767/persoonia.2023.51.08	Cummulative
Amanita fulvopyramidalis	2021	Zhong et al.	https://doi.org/10.1007/s11557-021-01713-9	Single lineage
Amanita fusca	2024	Lambert et al.	https://doi.org/10.12905/0380.sydowia76-2024-0297	Cummulative
Amanita fuscozonata	2024	Lambert et al.	https://doi.org/10.12905/0380.sydowia76-2024-0297	Cummulative
Amanita galactica	2020	Furciet al.	https://www.indexfungorum.org/Publications/Index%20Fungorum%20no.445.pdf	Online release
Amanita giselae	2022	Schmitt	N/A	Cummulative
Amanita goossensfontanae	2020	Mighell et al.	https://doi.org/10.1080/00275514.2020.1816386	Single lineage
Amanita griseocaerulea	2022 a	Migliozzi & Donato	N/A	Single lineage
Amanita griseofulva	2024	Varga et al.	https://doi.org/10.1007/s11557-024-01974-0	Single lineage
Amanita herculis	2023 b	Crous et al.	https://doi.org/10.3767/persoonia.2023.51.08	Cummulative
Amanita chuformis	2021	Cui et al.	https://doi.org/10.47371/mycosci.2020.08.003	Single lineage
Amanita indogrisea	2022	Kumar et al.	https://doi.org/10.29203/ka.2022.513	Single lineage
Amanita indovaginata	2024	Ghosh et al.	https://doi.org/10.33585/cmy.76101	Single lineage
Amanita kalasinensis	2022 b	Liu Y. S. et al.	https://doi.org/10.3390/d14020101	Single lineage
Amanita konajensis	2022	Crous et al.	https://doi.org/10.3767/persoonia.2022.48.08	Cummulative
Amanita lacerosquamosa	2020	Zhang K.P. et al.	https://doi.org/10.11646/phytotaxa.456.1.7	Single lineage
Amanita leptorhacopus	2024	Lambert et al.	https://doi.org/10.12905/0380.sydowia76-2024-0297	Cummulative
Amanita luteolamellata	2020	Mighell et al.	https://doi.org/10.1080/00275514.2020.1816386	Single lineage
Amanita magna	2024	Lambert et al.	https://doi.org/10.12905/0380.sydowia76-2024-0297	Cummulative
Amanita mallee	2023	Davison et al.	https://doi.org/10.58828/nuy01046	Single lineage
Amanita marinae	2023	Davison & Giustiniano	https://doi.org/10.58828/nuy01050	Single lineage
Amanita meridioceciliae	2023	Illescas	N/A	Single lineage
Amanita minima	2020	Mighell et al.	https://doi.org/10.1080/00275514.2020.1816386	Single lineage
Amanita multicingulata	2023	Cui et al.	https://doi.org/10.3390/jof9080862	Single lineage
Amanita olivaceodisca	2024	Lambert et al.	https://doi.org/10.12905/0380.sydowia76-2024-0297	Cummulative
Amanita opaca	2024	Varga et al.	https://doi.org/10.1007/s11557-024-01974-0	Single lineage
Amanita orientalis	2023	Cui et al.	https://doi.org/10.3390/jof9080862	Single lineage
Amanita orientisororia	2021	Liu X. L. et al.	https://doi.org/10.11646/phytotaxa.527.4.6	Single lineage
Amanita pallidoverruca	2022	Cui et al.	https://doi.org/10.11646/phytotaxa.542.1.6	Single lineage
Amanita parvigrisea	2023 a	Huang et al.	https://doi.org/10.3389/fmicb.2022.1087756	Single lineage
Amanita parvirufobrunnescens	2021	Kumar et al.	https://doi.org/10.1111/njb.03141	Single lineage
Amanita piceina	2024	Lambert et al.	https://doi.org/10.12905/0380.sydowia76-2024-0297	Cummulative
Amanita prudens	2022	Plaza	N/A	Single lineage
Amanita pseudoarenaria	2021	Davison et al.	https://doi.org/10.1071/SB21017	Single lineage
Amanita pseudoargentea	2024	Migliozzi & Di Palma	N/A	Single lineage
Amanita pseudofritillaria	2023 a	Huang et al.	https://doi.org/10.3389/fmicb.2022.1087757	Single lineage
Amanita pseudorufobrunnescens	2020	Semwal et al.	https://doi.org/10.1007/S12225-020-9874-6	Single lineage
Amanita pseudosculpta	2023 a	Huang et al.	https://doi.org/10.3389/fmicb.2022.1087757	Single lineage
Amanita pulla	2024	Lambert et al.	https://doi.org/10.12905/0380.sydowia76-2024-0297	Cummulative
Amanita pupatju	2021	Davison et al.	https://doi.org/10.1071/SB21017	Single lineage
Amanita quercifulva	2024	Lambert et al.	https://doi.org/10.12905/0380.sydowia76-2024-0297	Cummulative
Amanita ravicrocina	2022 b	Liu Y. S. et al.	https://doi.org/10.3390/d14020101	Single lineage
Amanita sabulicola	2020	Morini et al.	N/A	Single lineage
Amanita sabulosa	2021	Davison et al.	https://doi.org/10.1071/SB21017	Single lineage
Amanita satotamagotake	2024	Kodaira et al.	https://doi.org/10.47371/mycosci.2023.12.001	Single lineage
Amanita sepultipes	2021	Vargas & Restrepo	https://doi.org/10.1080/00275514.2021.1897377	Online release
Amanita sharmae	2023	Kumar et al.	https://doi.org/10.11646/phytotaxa.584.3.5	Single lineage
Amanita sinofulva	2023	Cui et al.	https://doi.org/10.3390/jof9080862	Single lineage
Amanita sponsa	2022	Hanss & Moreau	N/A	Online release
Amanita stubbosa	2023	Codjia et al.	https://doi.org/10.11646/phytotaxa.592.3.5	Single lineage
Amanita suberis	2022 b	Migliozzi & Donato	https://www.indexfungorum.org/Publications/Index%20Fungorum%20no.527.pdf	Online release
Amanita sublividopallescens	2024	Migliozzi & Di Palma	N/A	Single lineage
Amanita submelleialba	2021	Liu Y. S. et al.	https://doi.org/10.11646/phytotaxa.513.2.4	Single lineage
Amanita subparcivolvata	2022	Su et al.	https://doi.org/10.1007/s11557-022-01828-7	Single lineage
Amanita uapacae	2021	Niemelä & Härkönen	https://www.indexfungorum.org/Publications/PDF/SynopsisFungorum44.pdf	Monograph
Amanita validiuscula	2023	Davison et al.	https://doi.org/10.58828/nuy01046	Single lineage
Amanita vidua	2022	Alvarado et al.	https://doi.org/10.3390/biology11050770	Single lineage
Amanita vladimirii	2021	Ševčíková et al.	https://doi.org/10.11646/phytotaxa.606.1.4	Single lineage
Amanita xenokommosis	2020	Wartchovw	https://doi.org/10.1080/11263504.2019.1674405	Single lineage
Amanita yangii	2023 a	Huang et al.	https://doi.org/10.3389/fmicb.2022.1087757	Single lineage
Amanita yanshanensis	2023 c	Zhou H. et al.	https://10.3389/fpls.2023.1226794	Single lineage
Aspergillus albicolor	2024	Paiva et al.	https://doi.org/10.3114/fuse.2025.15.02	Monograph
Aspergillus alboluteus	2021	Sklenář et al.	https://doi.org/10.1016/j.simyco.2021.100120	Single lineage
Aspergillus albomontensis	2023 a	Tan et al.	https://doi.org/10.5281/zenodo.8295338	Online release
Aspergillus alboviridis	2021	Sklenář et al.	https://doi.org/10.1016/j.simyco.2021.100120	Single lineage
Aspergillus allportiae	2023 b	Tan et al.	https://doi.org/10.5281/zenodo.10146062	Online release
Aspergillus alvaroi	2024	Lima et al.	https://doi.org/10.3114/fuse.2024.14.06	Monograph
Aspergillus amethystinus	2020	Sklenář et al.	https://doi.org/10.1080/00275514.2019.1698923	Single lineage
Aspergillus annui	2024 b	Visagie et al.	https://doi.org/10.3114/sim.2024.107.01	Monograph
Aspergillus arizonicus	2021 b	Crous et al.	https://doi.org/10.3767/persoonia.2021.47.06	Cummulative
Aspergillus banksianus	2020 b	Crous et al.	https://doi.org/10.3767/persoonia.2020.44.11	Cummulative
Aspergillus barbosae	2020	Barros Correia et al.	https://doi.org/10.1007/s11557-020-01605-4	Single lineage
Aspergillus coloradensis	2020	Sklenář et al.	https://doi.org/10.1080/00275514.2019.1698923	Single lineage
Aspergillus croceiaffinis	2020	Sklenář et al.	https://doi.org/10.1080/00275514.2019.1698923	Single lineage
Aspergillus curvatus	2020	Al-Bedak et al.	https://doi.org/ 10.5943/ajom/3/1/7	Single lineage
Aspergillus cylindricus	2023	Zhang Z. Y. et al.	https://doi.org/10.3897/mycokeys.98.102816	Monograph
Aspergillus dipodomyus	2020	Sklenář et al.	https://doi.org/10.1080/00275514.2019.1698923	Single lineage
Aspergillus doliiformis	2023 c	Tan & Shivas	https://doi.org/10.5281/zenodo.10426580	Online release
Aspergillus dunkleyae	2023 c	Tan & Shivas	https://doi.org/10.5281/zenodo.10426580	Online release
Aspergillus elsenburgensis	2020	Visagie & Houbraken	https://doi.org/10.1016/j.simyco.2020.02.003	Monograph
Aspergillus gaarensis	2020	Al-Bedak & Moubahser	https://doi.org /10.5943/sif/5/1/5	Online release
Aspergillus guangxiensis	2022	Sun B. et al.	https://doi.org/10.3390/jof8111205	Single lineage
Aspergillus guanovespertilionum	2024	Lima et al.	https://doi.org/10.3114/fuse.2024.14.06	Monograph
Aspergillus hainanicus	2022	Wang X. C. et al.	https://doi.org/10.3390/jof8030225	Single lineage
Aspergillus heldtiae	2020	Visagie & Houbraken	https://doi.org/10.1016/j.simyco.2020.02.003	Monograph
Aspergillus hydei	2020	Doilom et al.	https://doi.org/10.3389/fmicb.2020.585215	Cummulative
Aspergillus chaetosartoryae	2020	Houbraken et al.	https://doi.org/10.1016/j.simyco.2020.05.002	Monograph
Aspergillus inusitatus	2021	Sklenář et al.	https://doi.org/10.1016/j.simyco.2021.100120	Single lineage
Aspergillus jilinensis	2020	Huang et al.	https://doi.org/10.1016/j.myc.2020.06.003	Single lineage
Aspergillus kearneyorum	2024 c	Tan et al.	https://doi.org/10.5281/zenodo.10816340	Online release
Aspergillus krugeri	2020	Visagie & Houbraken	https://doi.org/10.1016/j.simyco.2020.02.003	Monograph
Aspergillus kumbius	2020 b	Crous et al.	https://doi.org/10.3767/persoonia.2020.44.11	Cummulative
Aspergillus lannaensis	2021	Boonmee et al.	https://doi.org/10.1007/s13225-021-00489-8	Cummulative
Aspergillus lanuginosus	2021	Sklenář et al.	https://doi.org/10.1016/j.simyco.2021.100120	Single lineage
Aspergillus lebretii	2022	Alves et al.	https://doi.org/10.3114/fuse.2022.10.06	Monograph
Aspergillus lelandiae	2024 d	Tan et al.	https://doi.org/10.5281/zenodo.14177441	Online release
Aspergillus liaoningensis	2023	Liu C. et al.	https://doi.org/10.3390/jof9100960	Monograph
Aspergillus limoniformis	2020	Zhang Z. F. et al.	https://doi.org/10.1007/s13225-020-00453-7	Monograph
Aspergillus longistipitatus	2020	Sklenář et al.	https://doi.org/10.1080/00275514.2019.1698923	Single lineage
Aspergillus magaliesburgensis	2020	Visagie & Houbraken	https://doi.org/10.1016/j.simyco.2020.02.003	Monograph
Aspergillus magnus	2022	Glässnerová et al.	https://doi.org/10.3114/sim.2022.102.01	Monograph
Aspergillus malvicolor	2020 b	Crous et al.	https://doi.org/10.3767/persoonia.2020.44.11	Cummulative
Aspergillus montoensis	2021	Tan et al.	https://www.indexfungorum.org/Publications/Index%20Fungorum%20no.503.pdf	Online release
Aspergillus nanangensis	2020 b	Crous et al.	https://doi.org/10.3767/persoonia.2020.44.11	Cummulative
Aspergillus neoterreus	2022	Wang X. C. et al.	https://doi.org/10.3390/jof8030225	Single lineage
Aspergillus neotritici	2022	Glässnerová et al.	https://doi.org/10.3114/sim.2022.102.01	Monograph
Aspergillus okavangoensis	2021	Visagie	https://doi.org/10.3114/fuse.2021.08.07	Single lineage
Aspergillus oxumiae	2020 b	Crous et al.	https://doi.org/10.3767/persoonia.2020.44.11	Cummulative
Aspergillus pelloeae	2023 b	Tan et al.	https://doi.org/10.5281/zenodo.10146062	Online release
Aspergillus phialiformis	2020	Zhang Z. F. et al.	https://doi.org/10.1007/s13225-020-00453-7	Monograph
Aspergillus phialosimplex	2020 b	Crous et al.	https://doi.org/10.3767/persoonia.2020.44.11	Cummulative
Aspergillus plumeriae	2023	Liu C. et al.	https://doi.org/10.3390/jof9100960	Monograph
Aspergillus pseudoalabamensis	2023	Cañete-Gibas et al.	https://doi.org/10.3390/pathogens12040579	Single lineage
Aspergillus pseudotubingensis	2021	Khuna et al.	https://doi.org/10.3389/fmicb.2021.705896	Single lineage
Aspergillus purpureocrustaceus	2020	Visagie & Houbraken	https://doi.org/10.1016/j.simyco.2020.02.003	Monograph
Aspergillus qilianyuensis	2022	Wang X. C. et al.	https://doi.org/10.3390/jof8030225	Single lineage
Aspergillus recifensis	2020	Barros Correia et al.	https://doi.org/10.1007/s11557-020-01605-4	Single lineage
Aspergillus rosettanus	2024	Al-Bedak & Faysal	https://doi.org/ 10.21608/MB.2024.318866.1169	Single lineage
Aspergillus rouenensis	2022	Crous et al.	https://doi.org/10.3767/persoonia.2022.48.08	Cummulative
Aspergillus saccharicola	2024 b	Visagie et al.	https://doi.org/10.3114/sim.2024.107.01	Monograph
Aspergillus scarthjohnsoniae	2023 b	Tan et al.	https://doi.org/10.5281/zenodo.10146062	Online release
Aspergillus seifertii	2020	Visagie & Houbraken	https://doi.org/10.1016/j.simyco.2020.02.003	Monograph
Aspergillus sibiricus	2022	Iliushin	https://doi.org/10.11646/phytotaxa.531.1.5	Single lineage
Aspergillus sigarelli	2020	Sun B. et al.	https://doi.org/10.1099/ijsem.0.004425	Single lineage
Aspergillus sigurros	2020	Visagie & Houbraken	https://doi.org/10.1016/j.simyco.2020.02.003	Monograph
Aspergillus sichuanensis	2022	Sun B. et al.	https://doi.org/10.3390/jof8111205	Single lineage
Aspergillus stelliformis	2020	Sklenář et al.	https://doi.org/10.1080/00275514.2019.1698923	Single lineage
Aspergillus subinflatus	2023	Liu C. et al.	https://doi.org/10.3390/jof9100960	Monograph
Aspergillus telluris	2020	Sun B. et al.	https://doi.org/10.1099/ijsem.0.004425	Single lineage
Aspergillus tenebricus	2022	Glässnerová et al.	https://doi.org/10.3114/sim.2022.102.01	Monograph
Aspergillus tibetensis	2022	Sun B. et al.	https://doi.org/10.3390/jof8111205	Single lineage
Aspergillus ullungdoensis	2024	Lee et al.	https://doi.org/10.1016/j.funbio.2024.05.014	Single lineage
Aspergillus xishaensis	2022	Wang X. C. et al.	https://doi.org/10.3390/jof8030225	Single lineage
Aureonarius ruficollybianus	2022	Soop et al.	https://doi.org/10.1080/0028825X.2022.2129077	Single lineage
Calonarius aglaeus	2023	Adam et al.	https://www.indexfungorum.org/Publications/Index%20Fungorum%20no.535.pdf	Online release
Calonarius caesiofulvus	2024	Liu S. L. et al.	https://doi.org/10.1007/s13225-023-00529-0	Cummulative
Calonarius compsus	2024	Bojantchev et al.	https://www.indexfungorum.org/Publications/Index%20Fungorum%20no.571.pdf	Online release
Calonarius cracens	2023	Bojantchev	https://www.indexfungorum.org/Publications/Index%20Fungorum%20no.565.pdf	Online release
Calonarius exquisitus	2023	Bojantchev	https://www.indexfungorum.org/Publications/Index%20Fungorum%20no.565.pdf	Online release
Calonarius flavipavonius	2023	Adam et al.	https://www.indexfungorum.org/Publications/Index%20Fungorum%20no.535.pdf	Online release
Calonarius flavobrunneus	2023	Bojantchev	https://www.indexfungorum.org/Publications/Index%20Fungorum%20no.565.pdf	Online release
Calonarius flavomirus	2022	Guinberteau et al.	https://hal.science/hal-04330610v1	Single lineage
Calonarius ligusticus	2022	Crous et al.	https://doi.org/10.3767/persoonia.2022.48.08	Cummulative
Calonarius magnificus	2024	Bojantchev et al.	https://www.indexfungorum.org/Publications/Index%20Fungorum%20no.571.pdf	Online release
Calonarius napoides	2024	Liimatainen et al.	https://www.indexfungorum.org/Publications/Index%20Fungorum%20no.572.pdf	Online release
Calonarius nobilis	2024	Liu S. L. et al.	https://doi.org/10.1007/s13225-023-00529-0	Cummulative
Calonarius ochraceus	2024	Liimatainen et al.	https://www.indexfungorum.org/Publications/Index%20Fungorum%20no.572.pdf	Online release
Calonarius pacificus	2024	Liu S. L. et al.	https://doi.org/10.1007/s13225-023-00529-0	Cummulative
Calonarius pulcher	2024	Liu S. L. et al.	https://doi.org/10.1007/s13225-023-00529-0	Cummulative
Calonarius shastensis	2024	Bojantchev et al.	https://www.indexfungorum.org/Publications/Index%20Fungorum%20no.571.pdf	Online release
Calonarius subcorrosus	2024	Liu S. L. et al.	https://doi.org/10.1007/s13225-023-00529-0	Cummulative
Calonarius sublimis	2024	Bojantchev et al.	https://www.indexfungorum.org/Publications/Index%20Fungorum%20no.571.pdf	Online release
Calonarius supremus	2024	Bojantchev et al.	https://www.indexfungorum.org/Publications/Index%20Fungorum%20no.571.pdf	Online release
Calonarius xanthoporphyrus	2023	Bojantchev	https://www.indexfungorum.org/Publications/Index%20Fungorum%20no.565.pdf	Online release
Cortinarius acutoproximus	2022	Bhunjun et al.	https://doi.org/10.1007/s13225-022-00501-4	Cummulative
Cortinarius adrianae	2022 a	Liimatainen et al.	https://www.indexfungorum.org/Publications/Index%20Fungorum%20no.528.pdf	Online release
Cortinarius afropurpurissimus	2020	Sharp	https://www.fungiflora.no	Monograph
Cortinarius ainsworthii	2020	Hyde et al.	https://doi.org/10.1007/s13225-020-00439-5	Cummulative
Cortinarius alaskaensis	2021	Liimatainen & Niskanen	https://www.indexfungorum.org/Publications/Index%20Fungorum%20no.487.pdf	Online release
Cortinarius albertaensis	2024	Liimatainen et al.	https://www.indexfungorum.org/Publications/Index%20Fungorum%20no.572.pdf	Online release
Cortinarius albobrunnescens	2021	Liimatainen & Niskanen	https://www.indexfungorum.org/Publications/Index%20Fungorum%20no.487.pdf	Online release
Cortinarius albomalus	2021	Liimatainen & Niskanen	https://www.indexfungorum.org/Publications/Index%20Fungorum%20no.487.pdf	Online release
Cortinarius alces	2021	Niskanen & Liimatainen	https://www.indexfungorum.org/Publications/Index%20Fungorum%20no.487.pdf	Online release
Cortinarius alutarius	2021	Boonmee et al.	https://doi.org/10.1007/s13225-021-00489-4	Cummulative
Cortinarius americanomussivus	2021	Liimatainen & Niskanen	https://www.indexfungorum.org/Publications/Index%20Fungorum%20no.487.pdf	Online release
Cortinarius anaunianus	2021	Fellin et al	https://doi.org/10.11646/phytotaxa.520.3.1	Single lineage
Cortinarius andrewii	2024	Siegel et al.	https://doi.org/10.1080/00275514.2024.2367399	Single lineage
Cortinarius anocorium	2021	Liimatainen & Niskanen	https://www.indexfungorum.org/Publications/Index%20Fungorum%20no.487.pdf	Online release
Cortinarius anomalobrunneus	2022 a	Liimatainen et al.	https://www.indexfungorum.org/Publications/Index%20Fungorum%20no.528.pdf	Online release
Cortinarius anomalodelicatus	2021 b	Dima et al.	https://doi.org/10.1007/s11557-021-01738-0	Single lineage
Cortinarius anomalomontanus	2021 b	Dima et al.	https://doi.org/10.1007/s11557-021-01738-0	Single lineage
Cortinarius anomalopacificus	2021 b	Dima et al.	https://doi.org/10.1007/s11557-021-01738-0	Single lineage
Cortinarius anomalosimilis	2023	Lebeuf et al.	https://doi.org/10.12905/0380.sydowia75-2023-313	Cummulative
Cortinarius anomalovernus	2023	Suárez & Suárez Gracia	N/A	Single lineage
Cortinarius apius	2021 a	Ammirati et al.	https://doi.org/10.3767/persoonia.2021.46.08	Single lineage
Cortinarius argenteobovinus	2021 a	Armada	N/A	Single lineage
Cortinarius atkinsiae	2021 a	Ammirati et al.	https://doi.org/10.3767/persoonia.2021.46.08	Single lineage
Cortinarius atrosquamosus	2021 a	Ammirati et al.	https://doi.org/10.3767/persoonia.2021.46.08	Single lineage
Cortinarius aurae	2020	Hyde et al.	https://doi.org/10.1007/s13225-020-00439-5	Cummulative
Cortinarius azureolamellatus	2020	Sharp	https://www.fungiflora.no	Monograph
Cortinarius balaustinosimilis	2024	Liimatainen et al.	https://www.indexfungorum.org/Publications/Index%20Fungorum%20no.572.pdf	Online release
Cortinarius balteatoindicus	2024	Lambert et al.	https://doi.org/10.12905/0380.sydowia76-2024-0297	Cummulative
Cortinarius bonachei	2021 d	Crous et al.	https://doi.org/10.3767/persoonia.2021.46.11	Cummulative
Cortinarius brevirobustus	2020	Sharp	https://www.fungiflora.no	Monograph
Cortinarius britannicus	2020	Hyde et al.	https://doi.org/10.1007/s13225-020-00439-5	Cummulative
Cortinarius brunneofibrillosus	2021 a	Ammirati et al.	https://doi.org/10.3767/persoonia.2021.46.08	Single lineage
Cortinarius brunneoperonatus	2021	Liimatainen & Niskanen	https://www.indexfungorum.org/Publications/Index%20Fungorum%20no.487.pdf	Online release
Cortinarius brunneostriatus	2024	Liimatainen et al.	https://www.indexfungorum.org/Publications/Index%20Fungorum%20no.572.pdf	Online release
Cortinarius brunneoviscidus	2023	Lebeuf et al.	https://doi.org/10.12905/0380.sydowia75-2023-313	Cummulative
Cortinarius brunneovolvatus	2021 d	Crous et al.	https://doi.org/10.3767/persoonia.2021.46.11	Cummulative
Cortinarius bubulus	2020	Niskanen	https://www.indexfungorum.org/Publications/Index%20Fungorum%20no.438.pdf	Online release
Cortinarius caeruleoanomalus	2021 b	Dima et al.	https://doi.org/10.1007/s11557-021-01738-0	Single lineage
Cortinarius calcofractus	2022 a	Liimatainen et al.	https://www.indexfungorum.org/Publications/Index%20Fungorum%20no.528.pdf	Online release
Cortinarius caryae	2021	Lebeuf et al.	https://doi.org/10.12905/0380.sydowia74-2021-0193	Cummulative
Cortinarius castaneae	2022	Schmitt	N/A	Cummulative
Cortinarius castanochrous	2024	Kuyper et al.	N/A	Monograph
Cortinarius cedrinus	2022	Bidaud & Bellanger	https://hal.science/hal-04864774v1	Single lineage
Cortinarius cesarioanus	2021	Nilsen . et al.	https://doi.org/10.1002/tax.12978	Single lineage
Cortinarius cinnamomeolilacinus	2023	Zhang Q. Y. et al.	https://doi.org/10.3389/fcimb.2023.1215579	Single lineage
Cortinarius cisti-ladaniferi	2024	Armada et al.	N/A	Single lineage
Cortinarius cistocastaneus	2023	Armada & Bellanger	N/A	Single lineage
Cortinarius clackamasensis	2021 b	Dima et al.	https://doi.org/10.1007/s11557-021-01738-0	Single lineage
Cortinarius clarisordidus	2020	Niskanen	https://www.indexfungorum.org/Publications/Index%20Fungorum%20no.438.pdf	Online release
Cortinarius congregatus	2020	Bidaud & Armada	N/A	Single lineage
Cortinarius corpulentus	2023	Bojantchev	https://www.indexfungorum.org/Publications/Index%20Fungorum%20no.565.pdf	Online release
Cortinarius delgadoi	2023	Reyes	N/A	Single lineage
Cortinarius dhakuricus	2024 a	Bose et al	https://doi.org/ 10.1111/njb.04552	Single lineage
Cortinarius diaphorus	2020	Nilsen et al.	https://doi.org/10.1080/00275514.2020.1730120	Single lineage
Cortinarius dombangensis	2022	Das et al.	https://doi.org/10.1111/njb.02962	Single lineage
Cortinarius dryadophilus	2023	Bellanger et al.	https://doi.org/10.3390/jof9090942	Single lineage
Cortinarius dryobalaustinus	2024	Kuyper et al.	N/A	Monograph
Cortinarius dryoraphanoides	2024	Kuyper et al.	N/A	Monograph
Cortinarius dryosalor	2022	Crous et al.	https://doi.org/10.3767/persoonia.2022.48.08	Cummulative
Cortinarius egonii	2021	Salgado Salomón et al.	https://doi.org/10.3390/life11050420	Single lineage
Cortinarius extractus	2021	Eyssartier et al.	N/A	Single lineage
Cortinarius ferrei	2020	Ballára & Mahiques	N/A	Single lineage
Cortinarius fibrillosibrunneus	2020	Niskanen	https://www.indexfungorum.org/Publications/Index%20Fungorum%20no.438.pdf	Online release
Cortinarius fibrillososalor	2024	Long et al.	https://doi.org/10.3897/mycokeys.101.114705	Single lineage
Cortinarius flammeouraceus	2020	Niskanen	https://www.indexfungorum.org/Publications/Index%20Fungorum%20no.438.pdf	Online release
Cortinarius flaureifolius	2024	Liu S. L. et al.	https://doi.org/10.1007/s13225-023-00529-0	Cummulative
Cortinarius flavolilacinus	2021	Lebeuf et al.	https://doi.org/10.12905/0380.sydowia74-2021-0193	Cummulative
Cortinarius floridaensis	2024	Liu S. L. et al.	https://doi.org/10.1007/s13225-023-00529-0	Cummulative
Cortinarius fulvobulliardii	2023	Bidaud et al.	https://hal.science/hal-04437057v1	Single lineage
Cortinarius fulvoides	2023	Bidaud et al.	https://hal.science/hal-04437057v1	Single lineage
Cortinarius fumosodistans	2024	Kuyper et al.	N/A	Monograph
Cortinarius fuscobarbus	2024	Liimatainen et al.	https://www.indexfungorum.org/Publications/Index%20Fungorum%20no.572.pdf	Online release
Cortinarius fuscobubulus	2024	Liimatainen et al.	https://www.indexfungorum.org/Publications/Index%20Fungorum%20no.572.pdf	Online release
Cortinarius fuscoflavidus	2021 a	Ammirati et al.	https://doi.org/10.3767/persoonia.2021.46.08	Single lineage
Cortinarius fuscotomentosus	2021 a	Ammirati et al.	https://doi.org/10.3767/persoonia.2021.46.08	Single lineage
Cortinarius galbus	2021	Nouhra et al.	https://doi.org/10.1080/00275514.2021.1894535	Single lineage
Cortinarius gansuensis	2024	Fan et al.	https://doi.org/10.3389/fmicb.2024.1454736	Single lineage
Cortinarius giennensis	2022 a	Reyes	N/A	Single lineage
Cortinarius glaucoelotus	2020 a	Crous et al.	https://doi.org/10.3767/persoonia.2020.45.10	Cummulative
Cortinarius gloiodes	2021	Nouhra et al.	https://doi.org/10.1080/00275514.2021.1894535	Single lineage
Cortinarius gracilentus	2021	Salgado Salomón et al.	https://doi.org/10.3390/life11050420	Single lineage
Cortinarius granadensis	2020	Armada & Bellanger	N/A	Online release
Cortinarius grandirubellus	2024	Liimatainen et al.	https://www.indexfungorum.org/Publications/Index%20Fungorum%20no.572.pdf	Online release
Cortinarius gueneri	2021	Sesli	https://doi.org/10.29203/ka.2021.509	Single lineage
Cortinarius habros	2022 a	Bellanger et al.	N/A	Single lineage
Cortinarius hallingii	2021 b	Ammirati et al.	https://www.indexfungorum.org/Publications/Index%20Fungorum%20no.474.pdf	Online release
Cortinarius harvardensis	2021 b	Dima et al.	https://doi.org/10.1007/s11557-021-01738-0	Single lineage
Cortinarius heatherae	2020	Hyde et al.	https://doi.org/10.1007/s13225-020-00439-5	Cummulative
Cortinarius hengduanensis	2024	Hong et al.	https://doi.org/10.7717/peerj.17599	Single lineage
Cortinarius hepaticus	2020	Niskanen	https://www.indexfungorum.org/Publications/Index%20Fungorum%20no.438.pdf	Online release
Cortinarius himalayanus	2022	Niazi et al.	https://doi.org/10.1127/nova_hedwigia/2022/0685	Single lineage
Cortinarius hinnuleocanadensis	2021	Liimatainen & Niskanen	https://www.indexfungorum.org/Publications/Index%20Fungorum%20no.487.pdf	Online release
Cortinarius huddartensis	2021 b	Dima et al.	https://doi.org/10.1007/s11557-021-01738-0	Single lineage
Cortinarius hughesiae	2021 a	Ammirati et al.	https://doi.org/10.3767/persoonia.2021.46.08	Single lineage
Cortinarius chlorosplendidus	2020	Liimatainen et al.	https://doi.org/10.1080/00275514.2019.1689763	Single lineage
Cortinarius chrysophilus	2023	Kokkonen	https://doi.org/10.29203/ka.2023.517	Single lineage
Cortinarius iliceti	2021 b	Armada	N/A	Single lineage
Cortinarius indopurpurascens	2024	Lambert et al.	https://doi.org/10.12905/0380.sydowia76-2024-0297	Cummulative
Cortinarius indorusseus	2020	Yuan H. S. et al.	https://doi.org/10.1007/s13225-020-00461-7	Cummulative
Cortinarius infidus	2023	Bellanger et al.	https://doi.org/10.3390/jof9090943	Single lineage
Cortinarius infractiincognitus	2024	Liimatainen et al.	https://www.indexfungorum.org/Publications/Index%20Fungorum%20no.572.pdf	Online release
Cortinarius infractipallidus	2024	Bojantchev et al.	https://www.indexfungorum.org/Publications/Index%20Fungorum%20no.571.pdf	Online release
Cortinarius infractiquercinus	2024	Bojantchev et al.	https://www.indexfungorum.org/Publications/Index%20Fungorum%20no.571.pdf	Online release
Cortinarius infractitenebricus	2024	Bojantchev et al.	https://www.indexfungorum.org/Publications/Index%20Fungorum%20no.571.pdf	Online release
Cortinarius insanus	2022 b	Bellanger et al.	https://doi.org/10.11646/phytotaxa.576.1.5	Single lineage
Cortinarius jiaoheensis	2021	Luo & Bau	https://doi.org/10.11646/phytotaxa.494.1.7	Single lineage
Cortinarius jimenezianus	2021	Bidaud et al.	https://doi.org/10.3767/persoonia.2021.46.07	Single lineage
Cortinarius khinganensis	2021 a	Xie M. L. et al.	https://doi.org/10.11646/phytotaxa.500.1.1	Single lineage
Cortinarius kompsos	2021	Eyssartier et al.	N/A	Single lineage
Cortinarius kranabetteri	2021 b	Dima et al.	https://doi.org/10.1007/s11557-021-01738-0	Single lineage
Cortinarius laccariphyllus	2020	Xie M. L. et al.	https://doi.org/10.3897/mycokeys.69.49437	Single lineage
Cortinarius latiodistributus	2021 b	Dima et al.	https://doi.org/10.1007/s11557-021-01738-0	Single lineage
Cortinarius lentus	2020	Dovana et al.	https://doi.org/10.11646/phytotaxa.447.1.3	Single lineage
Cortinarius lilaceolamellatus	2021	Lebeuf et al.	https://doi.org/10.12905/0380.sydowia74-2021-0193	Cummulative
Cortinarius lindstroemii	2020	Niskanen	https://www.indexfungorum.org/Publications/Index%20Fungorum%20no.438.pdf	Online release
Cortinarius liyui	2023 a	Xie M. L. et al.	https://doi.org/10.13346/j.mycosystema.220421	Single lineage
Cortinarius llaveroi	2022 b	Reyes	N/A	Single lineage
Cortinarius longicystidiatus	2023	Zhou S. Y. et al.	https://doi.org/10.1080/00275514.2023.2251365	Single lineage
Cortinarius loringii	2021 a	Ammirati et al.	https://doi.org/10.3767/persoonia.2021.46.08	Single lineage
Cortinarius magentiguttatus	2024 a	Crous et al	https://doi.org/10.3114/fuse.2024.13.11	Single lineage
Cortinarius maginensis	2021	Reyes & Mateos	N/A	Single lineage
Cortinarius magispilomeus	2021	Liimatainen & Niskanen	https://www.indexfungorum.org/Publications/Index%20Fungorum%20no.487.pdf	Online release
Cortinarius magniviscidus	2024	Siegel et al.	https://doi.org/10.1080/00275514.2024.2367399	Single lineage
Cortinarius magnofulvescens	2024	Kuyper et al.	N/A	Monograph
Cortinarius malagonii	2023	Reyes	N/A	Single lineage
Cortinarius malavalii	2022	Schmidt-Stohn et al.	https://doi.org/10.1007/s11557-022-01804-1	Single lineage
Cortinarius mallaensis	2020	Niskanen	https://www.indexfungorum.org/Publications/Index%20Fungorum%20no.438.pdf	Online release
Cortinarius malodorus	2021	Lebeuf et al.	https://doi.org/10.12905/0380.sydowia74-2021-0193	Cummulative
Cortinarius mammillatus	2021	Boonmee et al.	https://doi.org/10.1007/s13225-021-00489-5	Cummulative
Cortinarius mariandrus	2022 a	Liimatainen et al.	https://www.indexfungorum.org/Publications/Index%20Fungorum%20no.528.pdf	Online release
Cortinarius marklundii	2022	Schmidt-Stohn et al.	https://doi.org/10.1007/s11557-022-01804-1	Single lineage
Cortinarius matae	2021 b	Ammirati et al.	https://www.indexfungorum.org/Publications/Index%20Fungorum%20no.474.pdf	Online release
Cortinarius megacystidiatus	2023	Zhou S. Y. et al.	https://doi.org/10.1080/00275514.2023.2251365	Single lineage
Cortinarius melleoalbus	2022	Bhunjun et al.	https://doi.org/10.1007/s13225-022-00501-4	Cummulative
Cortinarius minimalis	2022	Schmitt	N/A	Cummulative
Cortinarius minorisporus	2020	Nilsen et al.	https://doi.org/10.1080/00275514.2020.1730120	Single lineage
Cortinarius montanovernus	2024	Bojantchev et al.	https://www.indexfungorum.org/Publications/Index%20Fungorum%20no.571.pdf	Online release
Cortinarius mtaoensis	2020	Sharp	https://www.fungiflora.no	Monograph
Cortinarius mukuvusiensis	2020	Sharp	https://www.fungiflora.no	Monograph
Cortinarius muscicola	2022 a	Liimatainen et al.	https://www.indexfungorum.org/Publications/Index%20Fungorum%20no.528.pdf	Online release
Cortinarius neobalaustinus	2022	Xie M. L. et al.	https://doi.org/10.3390/jof8030257	Single lineage
Cortinarius neotorvus	2020	Xie M. L. et al.	https://doi.org/10.3897/mycokeys.69.49438	Single lineage
Cortinarius nettieae	2021 b	Dima et al.	https://doi.org/10.1007/s11557-021-01738-0	Single lineage
Cortinarius neuquensis	2021	Salgado Salomón et al.	https://doi.org/10.3390/life11050420	Single lineage
Cortinarius occidentalisagacitas	2020	Niskanen	https://www.indexfungorum.org/Publications/Index%20Fungorum%20no.438.pdf	Online release
Cortinarius odoritraganus	2020	Niskanen	https://www.indexfungorum.org/Publications/Index%20Fungorum%20no.438.pdf	Online release
Cortinarius ochraceodiscus	2021 b	Dima et al.	https://doi.org/10.1007/s11557-021-01738-0	Single lineage
Cortinarius ochroglutinosus	2021	Liimatainen & Niskanen	https://www.indexfungorum.org/Publications/Index%20Fungorum%20no.487.pdf	Online release
Cortinarius ochrolamellatus	2020	Garrido-Benavent et al.	https://doi.org/10.11646/phytotaxa.460.3.2	Single lineage
Cortinarius oligofulvescens	2024	Kuyper et al.	N/A	Monograph
Cortinarius olivaceolamellatus	2021	Lebeuf et al.	https://doi.org/10.12905/0380.sydowia74-2021-0193	Cummulative
Cortinarius olivaceosquamosus	2021 a	Ammirati et al.	https://doi.org/10.3767/persoonia.2021.46.08	Single lineage
Cortinarius olivaceovaginatus	2020	Liimatainen et al.	https://doi.org/10.1080/00275514.2019.1689763	Single lineage
Cortinarius olsoniae	2023	Adam et al.	https://www.indexfungorum.org/Publications/Index%20Fungorum%20no.535.pdf	Online release
Cortinarius oreomunneae	2021 b	Ammirati et al.	https://www.indexfungorum.org/Publications/Index%20Fungorum%20no.474.pdf	Online release
Cortinarius pacificovernus	2024	Bojantchev et al.	https://www.indexfungorum.org/Publications/Index%20Fungorum%20no.571.pdf	Online release
Cortinarius pacificus	2022	Bhunjun et al.	https://doi.org/10.1007/s13225-022-00501-4	Cummulative
Cortinarius paezii	2020 b	Crous et al.	https://doi.org/10.3767/persoonia.2020.44.11	Cummulative
Cortinarius pakistanicus	2020	Naseer et al.	http://doi.org/10.3897/mycokeys.74.49734	Single lineage
Cortinarius pallidibrunneus	2020	Niskanen	https://www.indexfungorum.org/Publications/Index%20Fungorum%20no.438.pdf	Online release
Cortinarius panamaensis	2021 b	Ammirati et al.	https://www.indexfungorum.org/Publications/Index%20Fungorum%20no.474.pdf	Online release
Cortinarius paradetonsus	2023	Bidaud et al.	https://hal.science/hal-04437057v1	Single lineage
Cortinarius paraputorius	2023	Zhou S. Y. et al.	https://doi.org/10.1080/00275514.2023.2251365	Single lineage
Cortinarius paraxenosma	2020	Dima & Soop	https://doi.org/10.11646/phytotaxa.438.4.1	Single lineage
Cortinarius parviviscidus	2024	Siegel et al.	https://doi.org/10.1080/00275514.2024.2367399	Single lineage
Cortinarius parvoacetosus	2022	Bhunjun et al.	https://doi.org/10.1007/s13225-022-00501-4	Cummulative
Cortinarius parvulosquamolosus	2022 a	Liimatainen et al.	https://www.indexfungorum.org/Publications/Index%20Fungorum%20no.528.pdf	Online release
Cortinarius paululus	2020	Kokkonen	https://doi.org/10.29203/ka.2020.489	Single lineage
Cortinarius paulus	2020	Kokkonen	https://doi.org/10.29203/ka.2020.489	Single lineage
Cortinarius paurigarhwalensis	2020	Yuan H. S. et al.	https://doi.org/10.1007/s13225-020-00461-7	Cummulative
Cortinarius perrotensis	2021 b	Dima et al.	https://doi.org/10.1007/s11557-021-01738-0	Single lineage
Cortinarius phegoraphanoides	2024	Kuyper et al.	N/A	Monograph
Cortinarius pinisquamulosus	2020	Niskanen	https://www.indexfungorum.org/Publications/Index%20Fungorum%20no.438.pdf	Online release
Cortinarius pseudoacutus	2021	Liimatainen & Niskanen	https://www.indexfungorum.org/Publications/Index%20Fungorum%20no.487.pdf	Online release
Cortinarius pseudocamphoratus	2022	Xie M. L. et al.	https://doi.org/10.3390/jof8030257	Single lineage
Cortinarius pseudocisticola	2021	Dovana et al.	https://doi.org/10.11646/phytotaxa.518.1.2	Single lineage
Cortinarius pseudodolabratus	2024	Kuyper et al.	N/A	Monograph
Cortinarius pseudofistularis	2024	Kuyper et al.	N/A	Monograph
Cortinarius pseudohesleri	2022 a	Liimatainen et al.	https://www.indexfungorum.org/Publications/Index%20Fungorum%20no.528.pdf	Online release
Cortinarius pseudoputorius	2022 a	Liimatainen et al.	https://www.indexfungorum.org/Publications/Index%20Fungorum%20no.528.pdf	Online release
Cortinarius pseudotorvus	2020	Naseer et al.	http://doi.org/10.3897/mycokeys.74.49734	Single lineage
Cortinarius pseudoxiphidipus	2021	Salgado Salomón et al.	https://doi.org/10.3390/life11050420	Single lineage
Cortinarius purpureocapitatus	2020	Nilsen et al.	https://doi.org/10.1080/00275514.2020.1730120	Single lineage
Cortinarius quadrisporus	2021	Nouhra et al.	https://doi.org/10.1080/00275514.2021.1894535	Single lineage
Cortinarius quercoflocculosus	2021	Boonmee et al.	https://doi.org/10.1007/s13225-021-00489-6	Cummulative
Cortinarius quercophilus	2021	Lebeuf et al.	https://doi.org/10.12905/0380.sydowia74-2021-0193	Cummulative
Cortinarius quercuum	2021 b	Armada	N/A	Single lineage
Cortinarius rarus	2021 b	Dima et al.	https://doi.org/10.1007/s11557-021-01738-0	Single lineage
Cortinarius roseobulliardioides	2021	Liimatainen	https://www.indexfungorum.org/Publications/Index%20Fungorum%20no.481.pdf	Online release
Cortinarius rubiginosus	2021	Niskanen & Liimatainen	https://www.indexfungorum.org/Publications/Index%20Fungorum%20no.487.pdf	Online release
Cortinarius rufomyrrheus	2023 a	Crous et al.	https://doi.org/10.3767/persoonia.2023.50.05	Cummulative
Cortinarius rufosanguineus	2021	Adams	https://www.indexfungorum.org/Publications/Index%20Fungorum%20no.471.pdf	Online release
Cortinarius rusticelloides	2020	Kokkonen	https://doi.org/10.29203/ka.2020.489	Single lineage
Cortinarius sagacitas	2020	Niskanen	https://www.indexfungorum.org/Publications/Index%20Fungorum%20no.438.pdf	Online release
Cortinarius sagarum	2020	Kokkonen	https://doi.org/10.29203/ka.2020.489	Single lineage
Cortinarius sancti-regni	2024	Reyes	N/A	Single lineage
Cortinarius saniosopygmaeus	2023	Bellanger et al.	https://doi.org/10.3390/jof9090942	Single lineage
Cortinarius scabridipileus	2020	Niskanen	https://www.indexfungorum.org/Publications/Index%20Fungorum%20no.438.pdf	Online release
Cortinarius scoticus	2020	Hyde et al.	https://doi.org/10.1007/s13225-020-00439-5	Cummulative
Cortinarius selinolens	2021	Bidaud et al.	https://doi.org/10.3767/persoonia.2021.46.07	Single lineage
Cortinarius sinensis	2020	Yuan H. S. et al.	https://doi.org/10.1007/s13225-020-00461-7	Cummulative
Cortinarius sosia	2024	Kuyper et al.	N/A	Monograph
Cortinarius squamivenetoideus	2021 a	Ammirati et al.	https://doi.org/10.3767/persoonia.2021.46.08	Single lineage
Cortinarius squamosus	2021 a	Dima et al.	https://doi.org/10.12905/0380.sydowia73-2021-0271	Cummulative
Cortinarius steglichii	2024	Lam et al.	https://doi.org/10.1007/s11557-024-01983-z	Single lineage
Cortinarius stenophryx	2022	Soop et al.	https://doi.org/10.1080/0028825X.2022.2129077	Single lineage
Cortinarius subclackamasensis	2023	Zhang Q. Y. et al.	https://doi.org/10.3389/fcimb.2023.1215579	Single lineage
Cortinarius subcosmoxanthus	2020	Liimatainen et al.	https://doi.org/10.1080/00275514.2019.1689763	Single lineage
Cortinarius subflexibilifolius	2024	Kuyper et al.	N/A	Monograph
Cortinarius subfuscoperonatus	2020	Xie M. L. et al.	https://doi.org/10.3897/mycokeys.69.49439	Single lineage
Cortinarius subiodes	2024	Liu S. L. et al.	https://doi.org/10.1007/s13225-023-00529-0	Cummulative
Cortinarius subleproleptopus	2021 a	Ammirati et al.	https://doi.org/10.3767/persoonia.2021.46.08	Single lineage
Cortinarius sublevisporus	2024	Kuyper et al.	N/A	Monograph
Cortinarius subnymphatus	2022	Xie M. L. et al.	https://doi.org/10.3390/jof8030257	Single lineage
Cortinarius subsalor	2021 b	Xie M. L. et al.	https://doi.org/10.7717/peerj.11982	Single lineage
Cortinarius subsanguineus	2020	Yuan H. S. et al.	https://doi.org/10.1007/s13225-020-00461-7	Cummulative
Cortinarius subsaniosus	2020	Hyde et al.	https://doi.org/10.1007/s13225-020-00439-5	Cummulative
Cortinarius subtropicus	2024	Long et al.	https://doi.org/10.3897/mycokeys.101.114705	Single lineage
Cortinarius subvenustissimus	2024	Liimatainen et al.	https://www.indexfungorum.org/Publications/Index%20Fungorum%20no.572.pdf	Online release
Cortinarius sutherlandensis	2022 a	Liimatainen et al.	https://www.indexfungorum.org/Publications/Index%20Fungorum%20no.528.pdf	Online release
Cortinarius tenneovelatus	2022 a	Liimatainen et al.	https://www.indexfungorum.org/Publications/Index%20Fungorum%20no.528.pdf	Online release
Cortinarius tetonensis	2021 b	Dima et al.	https://doi.org/10.1007/s11557-021-01738-0	Single lineage
Cortinarius thindii	2024 a	Bose et al	https://doi.org/ 10.1111/njb.04553	Single lineage
Cortinarius tibeticisalor	2021 b	Xie M. L. et al.	https://doi.org/10.7717/peerj.11982	Single lineage
Cortinarius tiffanyae	2020	Ammirati	https://www.indexfungorum.org/Publications/Index%20Fungorum%20no.456.pdf	Online release
Cortinarius tropicus	2023	Zhang Q. Y. et al.	https://doi.org/10.3389/fcimb.2023.1215579	Single lineage
Cortinarius tugurium	2022 a	Liimatainen et al.	https://www.indexfungorum.org/Publications/Index%20Fungorum%20no.528.pdf	Online release
Cortinarius typicus	2021	Liimatainen & Niskanen	https://www.indexfungorum.org/Publications/Index%20Fungorum%20no.487.pdf	Online release
Cortinarius ulkhagarhiensis	2024	Lambert et al.	https://doi.org/10.12905/0380.sydowia76-2024-0297	Cummulative
Cortinarius vagabundus	2021	Liimatainen & Niskanen	https://www.indexfungorum.org/Publications/Index%20Fungorum%20no.487.pdf	Online release
Cortinarius veneto-occidentalis	2021 a	Ammirati et al.	https://doi.org/10.3767/persoonia.2021.46.08	Single lineage
Cortinarius vernaliinornatus	2024	Bojantchev et al.	https://www.indexfungorum.org/Publications/Index%20Fungorum%20no.571.pdf	Online release
Cortinarius victoriaensis	2021	Niskanen & Liimatainen	https://www.indexfungorum.org/Publications/Index%20Fungorum%20no.487.pdf	Online release
Cortinarius vicus	2022 b	Liimatainen et al.	https://www.indexfungorum.org/Publications/Index%20Fungorum%20no.524.pdf	Online release
Cortinarius vienoi	2020	Kokkonen	https://doi.org/10.29203/ka.2020.489	Single lineage
Cortinarius vikingus	2022 b	Liimatainen et al.	https://www.indexfungorum.org/Publications/Index%20Fungorum%20no.524.pdf	Online release
Cortinarius vinosogriseus	2024	Fan et al.	https://doi.org/10.3389/fmicb.2024.1454736	Single lineage
Cortinarius violaceobrunneus	2022 b	Liimatainen et al.	https://www.indexfungorum.org/Publications/Index%20Fungorum%20no.524.pdf	Online release
Cortinarius violaceocystidiatus	2020	Nilsen et al.	https://doi.org/10.1080/00275514.2020.1730120	Single lineage
Cortinarius violaceoflavescens	2021	Lebeuf et al.	https://doi.org/10.12905/0380.sydowia74-2021-0193	Cummulative
Cortinarius violaceoserrulatus	2022	Schmidt-Stohn et al.	https://doi.org/10.1007/s11557-022-01804-1	Single lineage
Cortinarius viridans	2021	Bidaud et al.	https://doi.org/10.3767/persoonia.2021.46.07	Single lineage
Cortinarius viridicarneus	2021	Lebeuf et al.	https://doi.org/10.12905/0380.sydowia74-2021-0193	Cummulative
Cortinarius viridipileatus	2021	Nilsen . et al.	https://doi.org/10.1002/tax.12978	Single lineage
Cortinarius viridocaelestinus	2022	Schmidt-Stohn et al.	https://doi.org/10.1007/s11557-022-01804-1	Single lineage
Cortinarius vitreopallidus	2021	Soop et al.	https://doi.org/10.1007/s11557-020-01665-6	Single lineage
Cortinarius voluptatis	2021	Salgado Salomón et al.	https://doi.org/10.3390/life11050420	Single lineage
Cortinarius wakullaensis	2021	Liimatainen & Niskanen	https://www.indexfungorum.org/Publications/Index%20Fungorum%20no.487.pdf	Online release
Cortinarius watsoniae	2023	Lewis et al.	https://doi.org/10.17348/jbrit.v17.i1.1294	Single lineage
Cortinarius wuliangshanensis	2022	Xie M. L. et al.	https://doi.org/10.3390/jof8030257	Single lineage
Cortinarius xiaojinensis	2020	Yuan H. S. et al.	https://doi.org/10.1007/s13225-020-00461-7	Cummulative
Cortinarius yadingensis	2024	Hong et al.	https://doi.org/10.7717/peerj.17599	Single lineage
Cortinarius yanjiensis	2022	Xie M. L. et al.	https://doi.org/10.3390/jof8030257	Single lineage
Cystinarius pseudoeutactus	2022	Soop et al.	https://doi.org/10.1080/0028825X.2022.2129077	Single lineage
Fusarium abutilonis	2022	O'Donnell et al.	https://doi.org/10.1080/00275514.2022.2071563	Single lineage
Fusarium aconidiale	2021	Yilmaz et al.	https://doi.org/10.3767/persoonia.2021.46.05	Single lineage
Fusarium acutatum	2021	Yilmaz et al.	https://doi.org/10.3767/persoonia.2021.46.05	Single lineage
Fusarium aglaonematis	2022	Zhang Y. X. et al.	https://doi.org/10.3389/fmicb.2022.930790	Single lineage
Fusarium agreste	2024	Sandoval-Denis et al.	https://doi.org/10.3114/sim.2025.110.01	Single lineage
Fusarium agrestense	2024	Silva et al.	https://doi.org/10.1016/j.cropro.2024.106947	Single lineage
Fusarium akasia	2021	Lynn et al.	https://doi.org/10.1080/00275514.2021.1875708	Single lineage
Fusarium alpinum	2022	Wang M. M. et al.	https://doi.org/10.3767/persoonia.2023.48.01	Monograph
Fusarium amaranthi	2024	Hassan et al.	https://doi.org/10.1094/PDIS-10-23-2187-SC	Single lineage
Fusarium amblysporum	2024	Sandoval-Denis et al.	https://doi.org/10.3114/sim.2025.110.01	Single lineage
Fusarium anoectochili	2024	Zhang Y. X. et al.	https://doi.org/10.5943/mycosphere/15/1/30	Monograph
Fusarium aquaticum	2022	Wang M. M. et al.	https://doi.org/10.3767/persoonia.2023.48.01	Monograph
Fusarium arbusti	2023	Zhang H. et al.	https://doi.org/10.5943/mycosphere/14/1/25	Single lineage
Fusarium aseptatum	2023	Li M. et al.	https://doi.org/10.1186/s40168-023-01708-6	Cummulative
Fusarium aurantii	2024	Costa et al.	https://doi.org/10.3114/sim.2024.109.06	Single lineage
Fusarium awan	2021	Lynn et al.	https://doi.org/10.1080/00275514.2021.1875708	Single lineage
Fusarium bambusarum	2022	Wang M. M. et al.	https://doi.org/10.3767/persoonia.2023.48.01	Monograph
Fusarium bananae	2024	Sandoval-Denis et al.	https://doi.org/10.3114/sim.2025.110.01	Single lineage
Fusarium bellum	2024	Sandoval-Denis et al.	https://doi.org/10.3114/sim.2025.110.01	Single lineage
Fusarium bilaiae	2023	Gagkaeva et al.	https://doi.org/10.1080/00275514.2023.2259277	Single lineage
Fusarium brachiariae	2021	Costa et al.	https://doi.org/10.1007/s11557-020-01658-5	Single lineage
Fusarium brachypes	2024	Sandoval-Denis et al.	https://doi.org/10.3114/sim.2025.110.01	Single lineage
Fusarium brachypodum	2023	Zhang Z. Y. et al.	https://doi.org/10.3897/mycokeys.98.102816	Cummulative
Fusarium bryceae	2024 a	Tan & Shivas	https://doi.org/10.5281/zenodo.10602835	Online release
Fusarium caapi	2021	Costa et al.	https://doi.org/10.1007/s11557-020-01658-6	Single lineage
Fusarium californicum	2020	Crous et al	https://doi.org/10.3114/fuse.2020.06.09	Cummulative
Fusarium camelliae	2023	Hyde et al.	https://doi.org/10.5943/mycosphere/14/1/8	Cummulative
Fusarium campestre	2022	Akhmetova et al.	https://doi.org/10.1080/00275514.2022.2119761	Single lineage
Fusarium carinatum	2024	Sandoval-Denis et al.	https://doi.org/10.3114/sim.2025.110.01	Single lineage
Fusarium cartwrightiae	2023 a	Tan & Shivas	https://doi.org/10.5281/zenodo.8226720	Online release
Fusarium casha	2021	Vermeulen et al.	https://doi.org/10.3390/d13100472	Single lineage
Fusarium cassiae	2020	Perera et al.	https://doi.org/ 10.5943/mycosphere/11/1/14	Cummulative
Fusarium caulicola	2023	Zhang H. et al.	https://doi.org/10.5943/mycosphere/14/1/25	Single lineage
Fusarium cili	2023	Zhang H. et al.	https://doi.org/10.5943/mycosphere/14/1/25	Single lineage
Fusarium citri-sinensis	2024	Costa et al.	https://doi.org/10.3114/sim.2024.109.07	Single lineage
Fusarium coffeibacca	2024	Costa et al.	https://doi.org/10.3114/sim.2024.109.08	Single lineage
Fusarium coriorum	2023 b	Tan & Shivas	https://doi.org/10.5281/zenodo.7765160	Online release
Fusarium crocatum	2024	Costa et al.	https://doi.org/10.3114/sim.2024.109.09	Single lineage
Fusarium cultriforme	2024	Sandoval-Denis et al.	https://doi.org/10.3114/sim.2025.110.01	Single lineage
Fusarium curculicola	2021	Vermeulen et al.	https://doi.org/10.3390/d13100472	Single lineage
Fusarium cuspidatum	2024	Sandoval-Denis et al.	https://doi.org/10.3114/sim.2025.110.01	Single lineage
Fusarium cygneum	2024	Sandoval-Denis et al.	https://doi.org/10.3114/sim.2025.110.01	Single lineage
Fusarium cymbidii	2024	Zhang Y. X. et al.	https://doi.org/10.5943/mycosphere/15/1/30	Monograph
Fusarium dendranthematis	2024	Zhang Y. X. et al.	https://doi.org/10.5943/mycosphere/15/1/30	Monograph
Fusarium dendrobii	2024	Zhang Y. X. et al.	https://doi.org/10.5943/mycosphere/15/1/30	Monograph
Fusarium dhileepanii	2021	Tan et al.	https://www.indexfungorum.org/Publications/Index%20Fungorum%20no.503.pdf	Online release
Fusarium dimorphosporum	2024	Sandoval-Denis et al.	https://doi.org/10.3114/sim.2025.110.01	Single lineage
Fusarium dolichosporum	2024	Sandoval-Denis et al.	https://doi.org/10.3114/sim.2025.110.01	Single lineage
Fusarium drepaniforme	2021 a	Aoki et al.	https://doi.org/10.1080/00275514.2021.1923300	Single lineage
Fusarium duplospermum	2021 a	Aoki et al.	https://doi.org/10.1080/00275514.2021.1923300	Single lineage
Fusarium ednaryaniae	2023 c	Tan & Shivas	https:/doi.org/10.5281/zenodo.10426580	Online release
Fusarium echinatum	2021 a	Crous et al	https://doi.org/10.1016/j.simyco.2021.100116	Monograph
Fusarium elaeagni	2022	Wang M. M. et al.	https://doi.org/10.3767/persoonia.2023.48.01	Monograph
Fusarium endophyticum	2023	Suwannarach et al.	https://doi.org/10.11646/phytotaxa.606.1.4	Single lineage
Fusarium erosum	2023	Han S. L. et al.	https://doi.org/10.3114/sim.2022.104.02	Monograph
Fusarium extenuatum	2022	Lombard et al.	https://doi.org/10.3114/fuse.2022.10.08	Single lineage
Fusarium falsibabinda	2022	Wang M. M. et al.	https://doi.org/10.3767/persoonia.2023.48.01	Monograph
Fusarium fecundum	2023	Han S. L. et al.	https://doi.org/10.3114/sim.2022.104.02	Monograph
Fusarium floriferum	2024	Nel et al.	https://doi.org/10.1080/00275514.2024.2394758	Single lineage
Fusarium fujianense	2024	He et al.	https://doi.org/10.3897/mycokeys.101.113128	Single lineage
Fusarium gannanense	2022	Lai et al.	https://doi.org/10.1007/s11557-022-01820-1	Single lineage
Fusarium giganteum	2021	Maia et al.	https://doi.org/10.1007/s10658-020-02145-z	Single lineage
Fusarium gladiolum	2024	Sandoval-Denis et al.	https://doi.org/10.3114/sim.2025.110.01	Single lineage
Fusarium goeppertmayerae	2023 b	Tan & Shivas	https://doi.org/10.5281/zenodo.7765160	Online release
Fusarium guadeloupense	2022	O'Donnell et al.	https://doi.org/10.1080/00275514.2022.2071563	Single lineage
Fusarium guangdongense	2024	Zhang Y. X. et al.	https://doi.org/10.5943/mycosphere/15/1/30	Monograph
Fusarium guizhouense	2024	He et al.	https://doi.org/10.3897/mycokeys.101.113128	Single lineage
Fusarium hamatum	2024	Sandoval-Denis et al.	https://doi.org/10.3114/sim.2025.110.01	Single lineage
Fusarium hanswilhelmii	2024	Costa et al.	https://doi.org/10.3114/sim.2024.109.10	Single lineage
Fusarium hechiense	2022	Wang M. M. et al.	https://doi.org/10.3767/persoonia.2023.48.01	Monograph
Fusarium heslopiae	2024 a	Tan & Shivas	https://doi.org/10.5281/zenodo.10602835	Online release
Fusarium houttuyniae	2023	He et al.	https://doi.org/10.11646/phytotaxa.603.3.5	Single lineage
Fusarium hunanense	2024	He et al.	https://doi.org/10.3897/mycokeys.101.113128	Single lineage
Fusarium chaquense	2021	Nichea et al.	https://doi.org/10.1080/00275514.2021.1987102	Single lineage
Fusarium chinhoyiense	2021	Yilmaz et al.	https://doi.org/10.3767/persoonia.2021.46.05	Single lineage
Fusarium chlamydocopiosum	2024	Costa et al.	https://doi.org/10.3114/sim.2024.109.11	Single lineage
Fusarium chongqingense	2022	Wang M. M. et al.	https://doi.org/10.3767/persoonia.2023.48.01	Monograph
Fusarium chuoi	2021 b	Crous et al	https://doi.org/10.3767/persoonia.2021.47.06	Cummulative
Fusarium idabrowneae	2024 b	Tan & Shivas	https://doi.org/10.5281/zenodo.10784072	Online release
Fusarium indicum	2023	Rana et al.	https://doi.org/10.3389/fmicb.2023.1266620	Single lineage
Fusarium irdabamae	2024 a	Tan et al.	https://doi.org/10.5281/zenodo.10616756	Online release
Fusarium jinanense	2023	Han S. L. et al.	https://doi.org/10.3114/sim.2022.104.02	Monograph
Fusarium joanfreemaniae	2023 b	Tan & Shivas	https://doi.org/10.5281/zenodo.7765160	Online release
Fusarium juglandicola	2021 b	Crous et al	https://doi.org/10.3767/persoonia.2021.47.06	Cummulative
Fusarium kamalianum	2024	Rana & Singh	https://doi.org/10.11646/phytotaxa.659.1.1	Single lineage
Fusarium kazakhstanicum	2022	Akhmetova et al.	https://doi.org/10.1080/00275514.2022.2119762	Single lineage
Fusarium khuzestanicum	2024	Afzalinia et al.	https://doi.org/10.1007/s10482-024-02019-y	Single lineage
Fusarium kirstenboschense	2024 a	Visagie et al.	https://doi.org/10.3114/fuse.2024.13.12	Cummulative
Fusarium landiae	2024	Tan & Conroy	https://doi.org/10.5281/zenodo.13858562	Online release
Fusarium leptum	2024	Sandoval-Denis et al.	https://doi.org/10.3114/sim.2025.110.01	Single lineage
Fusarium liriopes	2023	He et al.	https://doi.org/10.11646/phytotaxa.603.3.5	Single lineage
Fusarium longicolle	2024	Sandoval-Denis et al.	https://doi.org/10.3114/sim.2025.110.01	Single lineage
Fusarium longicornicola	2021	Yilmaz et al.	https://doi.org/10.3767/persoonia.2021.46.05	Single lineage
Fusarium louisalawsoniae	2023 c	Tan & Shivas	https:/doi.org/10.5281/zenodo.10426580	Online release
Fusarium lyarnte	2021 a	Crous et al	https://doi.org/10.1016/j.simyco.2021.100116	Monograph
Fusarium madaense	2020	Ezekiel et al.	https://doi.org/10.3897/mycokeys.67.52716	Cummulative
Fusarium magnoliae-champaca	2020	Perera et al.	https://doi.org/ 10.5943/mycosphere/11/1/14	Cummulative
Fusarium magnum	2024	Sandoval-Denis et al.	https://doi.org/10.3114/sim.2025.110.01	Single lineage
Fusarium makinsoniae	2023 b	Tan & Shivas	https://doi.org/10.5281/zenodo.7765160	Online release
Fusarium malawiense	2024	Costa et al.	https://doi.org/10.3114/sim.2024.109.12	Single lineage
Fusarium mariamitchelliae	2023	Tan & Tran-Nguyen	https://doi.org/10.5281/zenodo.8278235	Online release
Fusarium massalimae	2020	Cavalcanti et al.	https://doi.org/10.1007/s11557-020-01622-3	Single lineage
Fusarium mastigosporum	2024	Sandoval-Denis et al.	https://doi.org/10.3114/sim.2025.110.01	Single lineage
Fusarium meitneriae	2024 b	Tan et al.	https://doi.org/10.5281/zenodo.10901839	Online release
Fusarium mekan	2021	Lynn et al.	https://doi.org/10.1080/00275514.2021.1875708	Single lineage
Fusarium menglaense	2023	Liu X. F. et al.	https://doi.org/10.5943/mycosphere/14/1/7	Monograph
Fusarium mianyangense	2023	Han S. L. et al.	https://doi.org/10.3114/sim.2022.104.02	Monograph
Fusarium microcyclum	2024	Costa et al.	https://doi.org/10.3114/sim.2024.109.13	Single lineage
Fusarium minutum	2024	Sandoval-Denis et al.	https://doi.org/10.3114/sim.2025.110.01	Single lineage
Fusarium mirum	2022	Costa et al.	https://doi.org/10.1016/j.funbio.2021.12.002	Single lineage
Fusarium moutoniae	2024	Tan & Conroy	https://doi.org/10.5281/zenodo.13858562	Online release
Fusarium mucronatum	2024	Sandoval-Denis et al.	https://doi.org/10.3114/sim.2025.110.01	Single lineage
Fusarium nashariae	2024 b	Tan & Shivas	https://doi.org/10.5281/zenodo.10784072	Online release
Fusarium nothincarnatum	2023	Han S. L. et al.	https://doi.org/10.3114/sim.2022.104.02	Monograph
Fusarium oliniae	2024	Costa et al.	https://doi.org/10.3114/sim.2024.109.14	Single lineage
Fusarium ophioides	2021	Yilmaz et al.	https://doi.org/10.3767/persoonia.2021.46.05	Single lineage
Fusarium oryzicola	2024	Afzalinia et al.	https://doi.org/10.1007/s10482-024-02019-y	Single lineage
Fusarium pacificum	2023 b	Tan & Shivas	https://doi.org/10.5281/zenodo.7765160	Online release
Fusarium paeoniae	2022	Wang M. M. et al.	https://doi.org/10.3767/persoonia.2023.48.01	Monograph
Fusarium palustre	2021 a	Crous et al	https://doi.org/10.1016/j.simyco.2021.100116	Monograph
Fusarium panlongense	2022	Wang M. M. et al.	https://doi.org/10.3767/persoonia.2023.48.01	Monograph
Fusarium papillatum	2021 a	Aoki et al.	https://doi.org/10.1080/00275514.2021.1923300	Single lineage
Fusarium parabolicum	2024	Sandoval-Denis et al.	https://doi.org/10.3114/sim.2025.110.01	Single lineage
Fusarium paranisikadoi	2022	Wang M. M. et al.	https://doi.org/10.3767/persoonia.2023.48.01	Monograph
Fusarium paulenelsonii	2021 b	Aoki et al.	https://www.indexfungorum.org/Publications/Index%20Fungorum%20no.496.pdf	Online release
Fusarium pentaseptatum	2022	Lombard et al.	https://doi.org/10.3114/fuse.2022.10.08	Single lineage
Fusarium peseshetiae	2024 c	Tan & Shivas	https://doi.org/10.5281/zenodo.11103535	Online release
Fusarium phalaenopsidis	2024	Tsao et al.	https://doi.org/10.3389/fmicb.2024.1431813	Single lineage
Fusarium pilosicola	2021	Yilmaz et al.	https://doi.org/10.3767/persoonia.2021.46.05	Single lineage
Fusarium planum	2023	Han S. L. et al.	https://doi.org/10.3114/sim.2022.104.02	Monograph
Fusarium platysporum	2024	Sandoval-Denis et al.	https://doi.org/10.3114/sim.2025.110.01	Single lineage
Fusarium populicola	2022	Lai et al.	https://doi.org/10.1007/s11557-022-01820-1	Single lineage
Fusarium pratense	2024	Sandoval-Denis et al.	https://doi.org/10.3114/sim.2025.110.01	Single lineage
Fusarium prieskaense	2021 a	Crous et al	https://doi.org/10.1016/j.simyco.2021.100116	Monograph
Fusarium procumbens	2024	Sandoval-Denis et al.	https://doi.org/10.3114/sim.2025.110.01	Single lineage
Fusarium pseudolongipes	2024	Sandoval-Denis et al.	https://doi.org/10.3114/sim.2025.110.01	Single lineage
Fusarium purpureum	2023	Jayawardena et al.	https://doi.org/10.1007/s13225-022-00513-0	Cummulative
Fusarium qiannanense	2023	Zhang H. et al.	https://doi.org/10.5943/mycosphere/14/1/25	Single lineage
Fusarium queenslandicum	2021	Boonmee et al.	https://doi.org/10.1007/s13225-021-00489-3	Cummulative
Fusarium ramsdenii	2022	Crous et al.	https://doi.org/10.3767/persoonia.2022.48.08	Cummulative
Fusarium rekanum	2020	Lynn et al.	https://doi.org/10.1007/s10482-020-01392-8	Single lineage
Fusarium rhinolophi	2024	Liu X. F. et al.	https://doi.org/10.1080/0028825X.2024.2384444	Single lineage
Fusarium rhizicola	2022	Akhmetova et al.	https://doi.org/10.1080/00275514.2022.2119763	Single lineage
Fusarium rosae-roxburghii	2023	Zhang H. et al.	https://doi.org/10.5943/mycosphere/14/1/25	Single lineage
Fusarium rosendophyticum	2023	Zhang H. et al.	https://doi.org/10.5943/mycosphere/14/1/25	Single lineage
Fusarium rosiradicicola	2023	Zhang H. et al.	https://doi.org/10.5943/mycosphere/14/1/25	Single lineage
Fusarium rufum	2024	Nel et al.	https://doi.org/10.1080/00275514.2024.2394758	Single lineage
Fusarium rufum	2024	Costa et al.	https://doi.org/10.3114/sim.2024.109.15	Single lineage
Fusarium ruthhalliae	2022	Tan & Shivas	https://doi.org/10.5281/zenodo.7250859	Online release
Fusarium sagittatum	2024	Sandoval-Denis et al.	https://doi.org/10.3114/sim.2025.110.01	Single lineage
Fusarium sanyaense	2023	Han S. L. et al.	https://doi.org/10.3114/sim.2022.104.02	Monograph
Fusarium seculiforme	2024	Sandoval-Denis et al.	https://doi.org/10.3114/sim.2025.110.01	Single lineage
Fusarium spartum	2020	Gargouri et al.	https://doi.org/10.1080/00275514.2020.1767493	Single lineage
Fusarium steppicola	2022	Akhmetova et al.	https://doi.org/10.1080/00275514.2022.2119764	Single lineage
Fusarium stramineum	2024	Costa et al.	https://doi.org/10.3114/sim.2024.109.16	Single lineage
Fusarium subcylindroides	2024	Sandoval-Denis et al.	https://doi.org/10.3114/sim.2025.110.01	Single lineage
Fusarium subflagellisporum	2021 b	Crous et al	https://doi.org/10.3767/persoonia.2021.47.06	Cummulative
Fusarium sylviaearleae	2023 d	Tan & Shivas	https://doi.org/10.5281/zenodo.8151939	Online release
Fusarium symmetricum	2024	Sandoval-Denis et al.	https://doi.org/10.3114/sim.2025.110.01	Single lineage
Fusarium tangerinum	2022	Lombard et al.	https://doi.org/10.3114/fuse.2022.10.08	Single lineage
Fusarium tropicale	2024	Sandoval-Denis et al.	https://doi.org/10.3114/sim.2025.110.01	Single lineage
Fusarium tumidispermum	2022	Lai et al.	https://doi.org/10.1007/s11557-022-01820-1	Single lineage
Fusarium valentineae	2024 d	Tan & Shivas	https://doi.org/10.5281/zenodo.13905938	Online release
Fusarium vanleeuwenii	2021 c	Crous et al	https://doi.org/10.3114/fuse.2021.08.09	Single lineage
Fusarium variasi	2021	Lynn et al.	https://doi.org/10.1080/00275514.2021.1875708	Single lineage
Fusarium vaughaniae	2024	Tan & Conroy	https://doi.org/10.5281/zenodo.13858562	Online release
Fusarium velutinum	2024	Costa et al.	https://doi.org/10.3114/sim.2024.109.17	Single lineage
Fusarium vermicularioides	2024	Sandoval-Denis et al.	https://doi.org/10.3114/sim.2025.110.01	Single lineage
Fusarium verruculosum	2024	Costa et al.	https://doi.org/10.3114/sim.2024.109.18	Single lineage
Fusarium warna	2021	Lynn et al.	https://doi.org/10.1080/00275514.2021.1875708	Single lineage
Fusarium weifangense	2023	Han S. L. et al.	https://doi.org/10.3114/sim.2022.104.02	Monograph
Fusarium wereldwijsianum	2021 c	Crous et al	https://doi.org/10.3114/fuse.2021.08.10	Monograph
Fusarium werrikimbe	2021 a	Crous et al	https://doi.org/10.1016/j.simyco.2021.100116	Monograph
Fusarium wimaladesilvae	2024 a	Tan et al.	https://doi.org/10.5281/zenodo.10616756	Online release
Fusarium yunnanense	2023	Liu X. F. et al.	https://doi.org/10.5943/mycosphere/14/1/7	Monograph
Hygronarius californicus	2024	Liu S. L. et al.	https://doi.org/10.1007/s13225-023-00529-0	Cummulative
Mystinarius badiohepaticus	2023	Soop et al.	https://doi.org/10.1080/0028825X.2023.2255159	Single lineage
Mystinarius ochrobrunneus	2024	Liu S. L. et al.	https://doi.org/10.1007/s13225-023-00529-0	Cummulative
Pestalotiopsis abietis	2021	Gu et al.	https://doi.org/10.11646/phytotaxa.509.1.4	Single lineage
Pestalotiopsis alloschemones	2024	Razaghi et al.	https://doi.org/10.3114/sim.2024.109.03	Monograph
Pestalotiopsis alpinicola	2024	Luo et al.	https://doi.org/10.3897/mycokeys.109.131000	Single lineage
Pestalotiopsis americana	2024	Razaghi et al.	https://doi.org/10.3114/sim.2024.109.03	Monograph
Pestalotiopsis anhuiensis	2022	Jiang et al.	https://doi.org/10.1128/spectrum.03272-22	Single lineage
Pestalotiopsis aporosae-dioicae	2024	Yin et al.	https://doi.org/10.3897/mycokeys.107.122026	Single lineage
Pestalotiopsis appendiculata	2022	Gu et al.	https://doi.org/10.3389/fmicb.2022.1016782	Single lineage
Pestalotiopsis biappendiculata	2024	Razaghi et al.	https://doi.org/10.3114/sim.2024.109.03	Monograph
Pestalotiopsis camelliae-japonicae	2023	Dong et al.	https://doi.org/10.5943/mycosphere/14/1/26	Cummulative
Pestalotiopsis camelliae-oleiferae	2021	Li L. L. et al.	https://doi.org/10.3390/jof7121080	Single lineage
Pestalotiopsis camelliicola	2024	Luo et al.	https://doi.org/10.3897/mycokeys.109.131000	Single lineage
Pestalotiopsis cangshanensis	2022	Gu et al.	https://doi.org/10.3389/fmicb.2022.1016782	Single lineage
Pestalotiopsis castanopsidis	2022	Jiang et al.	https://doi.org/10.1128/spectrum.03272-22	Single lineage
Pestalotiopsis cratoxyli	2024	Razaghi et al.	https://doi.org/10.3114/sim.2024.109.03	Monograph
Pestalotiopsis cyclobalanopsidis	2022	Jiang et al.	https://doi.org/10.1128/spectrum.03272-22	Single lineage
Pestalotiopsis cyclosori	2024	Luo et al.	https://doi.org/10.3897/mycokeys.109.131000	Single lineage
Pestalotiopsis daliensis	2022	Gu et al.	https://doi.org/10.3389/fmicb.2022.1016782	Single lineage
Pestalotiopsis dracaenicola	2020	Chaiwan et al.	https://doi.org/10.1080/21501203.2020.1801873	Single lineage
Pestalotiopsis eleutherococci	2022	Tian et al.	https://doi.org/10.11646/phytotaxa.566.1.6	Single lineage
Pestalotiopsis endophytica	2021	de Silva et al.	https://doi.org/10.5943/mycosphere/12/1/3	Monograph
Pestalotiopsis eriobotryae	2024	Luo et al.	https://doi.org/10.3897/mycokeys.109.131000	Single lineage
Pestalotiopsis etonensis	2020 b	Crous et al	https://doi.org/10.3767/persoonia.2020.44.11	Cummulative
Pestalotiopsis exudata	2024	Razaghi et al.	https://doi.org/10.3114/sim.2024.109.03	Monograph
Pestalotiopsis ficicrescens	2023	Hyde et al.	https://doi.org/10.5943/mycosphere/14/1/8	Cummulative
Pestalotiopsis foliicola	2022	Jiang et al.	https://doi.org/10.1128/spectrum.03272-22	Single lineage
Pestalotiopsis fusiformis	2024	Razaghi et al.	https://doi.org/10.3114/sim.2024.109.03	Monograph
Pestalotiopsis fusoidea	2022	Gu et al.	https://doi.org/10.3389/fmicb.2022.1016782	Single lineage
Pestalotiopsis ganzhouensis	2024	Razaghi et al.	https://doi.org/10.3114/sim.2024.109.03	Monograph
Pestalotiopsis gardeniae	2024	Luo et al.	https://doi.org/10.3897/mycokeys.109.131000	Single lineage
Pestalotiopsis guangdongensis	2022	Xiong et al.	https://doi.org/10.5943/cream/12/1/18	Single lineage
Pestalotiopsis guangxiensis	2022	Jiang et al.	https://doi.org/10.1128/spectrum.03272-22	Single lineage
Pestalotiopsis guiyangensis	2024	Zhang W. et al.	https://doi.org/10.3390/jof10070475	Single lineage
Pestalotiopsis guizhouensis	2022	Jiang et al.	https://doi.org/10.1128/spectrum.03272-22	Single lineage
Pestalotiopsis hederae	2024	Luo et al.	https://doi.org/10.3897/mycokeys.109.131000	Single lineage
Pestalotiopsis hunanensis	2021	Li L. L. et al.	https://doi.org/10.3390/jof7121081	Single lineage
Pestalotiopsis hydei	2021	Huanaluek et al.	https://doi.org/10.11646/phytotaxa.479.1.2	Single lineage
Pestalotiopsis changjiangensis	2022	Jiang et al.	https://doi.org/10.1128/spectrum.03272-22	Single lineage
Pestalotiopsis chaoyangensis	2023	Lin et al.	https://doi.org/10.3390/jof9020271	Monograph
Pestalotiopsis chiangmaiensis	2023	Sun Y. R. et al.	https://doi.org/10.1128/spectrum.03987-22	Single lineage
Pestalotiopsis chiaroscuro	2022	Crous et al.	https://doi.org/10.3767/persoonia.2022.48.08	Cummulative
Pestalotiopsis iberica	2021	Monteiro et al.	https://doi.org/10.1007/s10658-021-02395-5	Monograph
Pestalotiopsis jiangsuensis	2024	Li H. et al.	https://doi.org/10.3390/jof10030230	Single lineage
Pestalotiopsis kandelicola	2020	Hyde et al.	https://doi.org/10.1007/s13225-020-00458-2	Cummulative
Pestalotiopsis leucospermi	2024	Razaghi et al.	https://doi.org/10.3114/sim.2024.109.03	Monograph
Pestalotiopsis linguae	2023	Li H. et al.	https://doi.org/10.11646/phytotaxa.587.3.3	Single lineage
Pestalotiopsis lithocarpi	2022	Jiang et al.	https://doi.org/10.1128/spectrum.03272-22	Single lineage
Pestalotiopsis lobata	2024	Razaghi et al.	https://doi.org/10.3114/sim.2024.109.03	Monograph
Pestalotiopsis loeiana	2023	Sun Y. R. et al.	https://doi.org/10.1128/spectrum.03987-22	Single lineage
Pestalotiopsis machili	2024	Razaghi et al.	https://doi.org/10.3114/sim.2024.109.03	Monograph
Pestalotiopsis machiliana	2024	Luo et al.	https://doi.org/10.3897/mycokeys.109.131000	Single lineage
Pestalotiopsis mangifericola	2024	Luo et al.	https://doi.org/10.3897/mycokeys.109.131000	Single lineage
Pestalotiopsis manyueyuanensis	2024	Hsu et al.	https://doi.org/10.3897/mycokeys.101.113090	Single lineage
Pestalotiopsis multiappendiculata	2024	Razaghi et al.	https://doi.org/10.3114/sim.2024.109.03	Monograph
Pestalotiopsis multicolor	2024	Wang Y. et al.	https://doi.org/10.3897/mycokeys.102.113696	Single lineage
Pestalotiopsis nannuoensis	2024	Yin et al.	https://doi.org/10.3897/mycokeys.107.122026	Single lineage
Pestalotiopsis phyllostachydis	2024	Zhao et al.	https://doi.org/10.11646/phytotaxa.633.1.8	Single lineage
Pestalotiopsis pini	2020	Silva et al.	https://doi.org/10.3390/f11080805	Single lineage
Pestalotiopsis piraubensis	2023	Jayawardena et al.	https://doi.org/10.1007/s13225-022-00513-0	Cummulative
Pestalotiopsis pruni	2024	Razaghi et al.	https://doi.org/10.3114/sim.2024.109.03	Monograph
Pestalotiopsis pyrrosiae-linguae	2023	Dong et al.	https://doi.org/10.5943/mycosphere/14/1/27	Cummulative
Pestalotiopsis rhaphiolepidis	2024	Yin et al.	https://doi.org/10.3897/mycokeys.107.122026	Single lineage
Pestalotiopsis rosarioides	2022	Gu et al.	https://doi.org/10.3389/fmicb.2022.1016782	Single lineage
Pestalotiopsis rubrae	2024	Razaghi et al.	https://doi.org/10.3114/sim.2024.109.03	Monograph
Pestalotiopsis sabal	2022	Xiong et al.	https://doi.org/10.5943/cream/12/1/18	Single lineage
Pestalotiopsis shaanxiensis	2022	Jiang et al.	https://doi.org/10.1128/spectrum.03272-22	Single lineage
Pestalotiopsis schisandra	2024	Yuan R. et al.	https://doi.org/10.13346/j.mycosystema.230306	Single lineage
Pestalotiopsis silvicola	2022	Jiang et al.	https://doi.org/10.1128/spectrum.03272-22	Single lineage
Pestalotiopsis smilacicola	2023	Sun Y. R. et al.	https://doi.org/10.1128/spectrum.03987-22	Single lineage
Pestalotiopsis solicola	2024	Li D. et al.	https://doi.org/10.3897/mycokeys.111.136483	Single lineage
Pestalotiopsis sonneratiae	2023	Jiang et al.	https://doi.org/10.1128/spectrum.03272-22	Single lineage
Pestalotiopsis suae	2022	Gu et al.	https://doi.org/10.3389/fmicb.2022.1016782	Single lineage
Pestalotiopsis taxicola	2024	Wang Y. et al.	https://doi.org/10.3897/mycokeys.102.113696	Single lineage
Pestalotiopsis tumida	2022	Peng et al.	https://doi.org/10.3767/persoonia.2022.49.07	Monograph
Pestalotiopsis wulichongensis	2024	Razaghi et al.	https://doi.org/10.3114/sim.2024.109.03	Monograph
Phlegmacium affabile	2023	Bojantchev	https://www.indexfungorum.org/Publications/Index%20Fungorum%20no.565.pdf	Online release
Phlegmacium agnostum	2024	Bojantchev et al.	https://www.indexfungorum.org/Publications/Index%20Fungorum%20no.571.pdf	Online release
Phlegmacium albocalyptratum	2023	Bojantchev	https://www.indexfungorum.org/Publications/Index%20Fungorum%20no.565.pdf	Online release
Phlegmacium altum	2024	Bojantchev et al.	https://www.indexfungorum.org/Publications/Index%20Fungorum%20no.571.pdf	Online release
Phlegmacium americanocyanites	2024	Liimatainen et al.	https://www.indexfungorum.org/Publications/Index%20Fungorum%20no.572.pdf	Online release
Phlegmacium amethysteum	2023	Bojantchev	https://www.indexfungorum.org/Publications/Index%20Fungorum%20no.565.pdf	Online release
Phlegmacium aurantioquercinum	2024	Bojantchev et al.	https://www.indexfungorum.org/Publications/Index%20Fungorum%20no.571.pdf	Online release
Phlegmacium aureoarmillatum	2023	Bojantchev	https://www.indexfungorum.org/Publications/Index%20Fungorum%20no.565.pdf	Online release
Phlegmacium californicum	2024	Bojantchev et al.	https://www.indexfungorum.org/Publications/Index%20Fungorum%20no.571.pdf	Online release
Phlegmacium casparense	2024	Bojantchev et al.	https://www.indexfungorum.org/Publications/Index%20Fungorum%20no.571.pdf	Online release
Phlegmacium delectabile	2023	Bojantchev	https://www.indexfungorum.org/Publications/Index%20Fungorum%20no.565.pdf	Online release
Phlegmacium didnaense	2024 b	Bose et al	https://doi.org/10.5852/ejt.2024.970.2747	Single lineage
Phlegmacium dignum	2024	Bojantchev et al.	https://www.indexfungorum.org/Publications/Index%20Fungorum%20no.571.pdf	Online release
Phlegmacium exemplare	2024	Bojantchev et al.	https://www.indexfungorum.org/Publications/Index%20Fungorum%20no.571.pdf	Online release
Phlegmacium favorabile	2024	Bojantchev et al.	https://www.indexfungorum.org/Publications/Index%20Fungorum%20no.571.pdf	Online release
Phlegmacium fennicum	2024	Liu S. L. et al.	https://doi.org/10.1007/s13225-023-00529-0	Cummulative
Phlegmacium flavoinornatum	2023	Bojantchev	https://www.indexfungorum.org/Publications/Index%20Fungorum%20no.565.pdf	Online release
Phlegmacium geniale	2024	Bojantchev et al.	https://www.indexfungorum.org/Publications/Index%20Fungorum%20no.571.pdf	Online release
Phlegmacium hyacinthinum	2024	Bojantchev et al.	https://www.indexfungorum.org/Publications/Index%20Fungorum%20no.571.pdf	Online release
Phlegmacium hygrophanum	2024	Bojantchev et al.	https://www.indexfungorum.org/Publications/Index%20Fungorum%20no.571.pdf	Online release
Phlegmacium lividofragrans	2023	Bojantchev	https://www.indexfungorum.org/Publications/Index%20Fungorum%20no.565.pdf	Online release
Phlegmacium medburyense	2023	Soop et al.	https://doi.org/10.1080/0028825X.2023.2255159	Single lineage
Phlegmacium melleum	2023	Bojantchev	https://www.indexfungorum.org/Publications/Index%20Fungorum%20no.565.pdf	Online release
Phlegmacium ochraceosquamosum	2023	Liu F. et al.	https://doi.org/10.11646/phytotaxa.578.2.1	Single lineage
Phlegmacium pallidocaeruleum	2024	Liu S. L. et al.	https://doi.org/10.1007/s13225-023-00529-0	Cummulative
Phlegmacium pastorinoi	2023	Bojantchev	https://www.indexfungorum.org/Publications/Index%20Fungorum%20no.565.pdf	Online release
Phlegmacium pervariabile	2024	Bojantchev et al.	https://www.indexfungorum.org/Publications/Index%20Fungorum%20no.571.pdf	Online release
Phlegmacium purpureofirmum	2024	Siegel et al.	https://doi.org/10.1080/00275514.2024.2367399	Single lineage
Phlegmacium purpureosolidum	2024	Siegel et al.	https://doi.org/10.1080/00275514.2024.2367399	Single lineage
Phlegmacium subcalyptratum	2024	Fan et al.	https://doi.org/10.3389/fmicb.2024.1454736	Single lineage
Phlegmacium tinlineicum	2023	Soop et al.	https://doi.org/10.1080/0028825X.2023.2255159	Single lineage
Phlegmacium variocracens	2023	Bojantchev	https://www.indexfungorum.org/Publications/Index%20Fungorum%20no.565.pdf	Online release
Phlegmacium vernalidistinctum	2023	Bojantchev	https://www.indexfungorum.org/Publications/Index%20Fungorum%20no.565.pdf	Online release
Russula abscondita	2024 b	Crous et al.	https://doi.org/10.3114/fuse.2024.14.19	Cummulative
Russula adwanitekae	2021	Ghosh et al.	https://doi.org/10.5852/ejt.2021.782.1595	Single lineage
Russula alboflava	2024	Niu et al.	https://doi.org/10.3389/fpls.2024.1454035	Single lineage
Russula albolutea	2021 a	Chen et al.	https://doi.org/10.1007/s11557-021-01716-6	Single lineage
Russula ambusta	2021	De Lange et al.	https://doi.org/10.1186/s43008-021-00064-0	Single lineage
Russula antsikana	2020	Rossi et al.	https://doi.org/10.5252/cryptogamie-mycologie2020v41a4	Cummulative
Russula arvernensis	2022	Bidaud & Chalange	N/A	Single lineage
Russula ashihoi	2020	Das et al.	https://doi.org/10.1111/njb.02962	Single lineage
Russula atrochermesina	2024 a	Chen et al.	https://doi.org/10.3897/mycokeys.107.123304	Single lineage
Russula aurantiocutis	2021	Michelin & Campo	https://www.indexfungorum.org/Publications/Index%20Fungorum%20no.473.pdf	Online release
Russula aurantiopectinata	2021	Hampe & Manz	N/A	Single lineage
Russula ayubiana	2021	Kiran et al.	https://doi.org/10.3390/life11070662	Single lineage
Russula baniyakundensis	2021	Ghosh et al.	https://doi.org/10.5852/ejt.2021.782.1595	Single lineage
Russula banwatchanensis	2022	Crous et al.	https://doi.org/10.3767/persoonia.2022.48.08	Cummulative
Russula begonia	2023	Li G. J. et al	https://doi.org/10.3390/jof9020199	Single lineage
Russula bellissima	2022	Wisitrassameewong et al.	https://doi.org/10.1038/s41598-022-06836-x	Single lineage
Russula benghalensis	2020	Yuan H. S. et al.	https://doi.org/10.1007/s13225-020-00461-7	Cummulative
Russula bhurbanensis	2023	Razzaq et al.	https://doi.org/10.11646/phytotaxa.592.1.2	Single lineage
Russula boddingii	2023 a	Ghosh et al.	https://doi.org/10.5252/cryptogamie-mycologie2023v44a3	Single lineage
Russula brevispora	2023	Chen et al.	https://doi.org/10.3390/jof9010061	Single lineage
Russula brunneoaurantiaca	2023	Roy et al.	https://doi.org/10.1002/jemt.24463	Single lineage
Russula brunneocystidiata	2023 b	Huang et al.	https://doi.org/10.21203/rs.3.rs-3107016/v1	Single lineage
Russula byssina	2020	Li G. J. et al	https://doi.org/10.13346/j.mycosystema.190414	Single lineage
Russula callainomarginis	2022	Song J. et al.	https://doi.org/10.3390/d14020112	Single lineage
Russula cardinalis	2022	Looney et al.	https://doi.org/10.1080/00275514.2021.2018881	Single lineage
Russula clavulus	2021 b	Chen et al.	https://doi.org/10.11646/phytotaxa.525.2.2	Single lineage
Russula coniferarum	2024	Jurkeit	https://doi.org/10.63482/jvhxrk78	Monograph
Russula cooperiana	2023	Buyck et al.	https://doi.org/10.54102/ajt.1rdyq	Single lineage
Russula cordata	2022	Looney et al.	https://doi.org/10.1080/00275514.2021.2018881	Single lineage
Russula cornicolor	2021	Manz et al.	https://doi.org/10.1371/journal.pone.0257616	Single lineage
Russula coronaspora	2021	Song Y. et al.	https://doi.org/10.5852/ejt.2021.775.1543	Single lineage
Russula crassibasidiata	2022	Lebel et al.	N/A	Cummulative
Russula cremicolor	2020	Li G. J. et al	https://doi.org/10.13346/j.mycosystema.190415	Single lineage
Russula cruenta	2024	Liu S. L. et al.	https://doi.org/10.1007/s13225-023-00529-0	Cummulative
Russula cylindrica	2023	Xie XC et al.	https://doi.org/10.5852/ejt.2023.864.2085	Single lineage
Russula cynorhodon	2021	Manz et al.	https://doi.org/10.1371/journal.pone.0257616	Single lineage
Russula danksiae	2022	Lebel et al.	N/A	Cummulative
Russula discoidea	2023 b	Han Y. X. et al.	https://doi.org/10.3389/fmicb.2023.1140127	Single lineage
Russula discolor	2023	Buyck et al.	https://doi.org/10.54102/ajt.1rdyq	Single lineage
Russula estriata	2024	Buyck et al.	https://doi.org/10.3114/fuse.2024.14.07	Single lineage
Russula fanjing	2021	Li F. et al.	https://doi.org/10.11646/phytotaxa.480.2.3	Single lineage
Russula ferruginea	2022	Buyck et al.	https://doi.org/10.5252/cryptogamie-mycologie2022v43a2	Cummulative
Russula flavescens	2023	Chen et al.	https://doi.org/10.3390/jof9010061	Single lineage
Russula flavorubescens	2024	Jurkeit	https://doi.org/10.63482/jvhxrk78	Monograph
Russula floriformis	2021	Vera et al.	https://doi.org/10.1080/00275514.2021.1897377	Single lineage
Russula fujianensis	2023 a	Han Y. X. et al.	https://doi.org/10.3390/f14040695	Single lineage
Russula fusiformata	2022	Song Y.	https://doi.org/10.5852/ejt.2022.826.1831	Single lineage
Russula gigantea	2024	Jurkeit	https://doi.org/10.63482/jvhxrk78	Monograph
Russula giselae	2022	Schmitt	N/A	Cummulative
Russula glutinosoides	2020	Buyck et al.	https://doi.org/ 10.5943/mycosphere/11/1/6	Single lineage
Russula griseorosea	2024	Song Y. et al.	https://doi.org/10.5852/ejt.2024.958.2661	Single lineage
Russula guttispora	2024	Jurkeit	https://doi.org/10.63482/jvhxrk78	Monograph
Russula haematina	2024	Liu S. L. et al.	https://doi.org/10.1007/s13225-023-00529-0	Cummulative
Russula hainanensis	2022	Han Y. X. et al.	https://doi.org/10.11646/phytotaxa.552.1.3	Single lineage
Russula heteropellis	2024	Jurkeit	https://doi.org/10.63482/jvhxrk78	Monograph
Russula huotanjun	2023 b	Huang et al.	https://doi.org/10.21203/rs.3.rs-3107016/v1	Single lineage
Russula chlorina	2024	Liu S. L. et al.	https://doi.org/10.1007/s13225-023-00529-0	Cummulative
Russula chrysantha	2024	Niu et al.	https://doi.org/10.3389/fpls.2024.1454035	Single lineage
Russula chrysea	2024	Liu S. L. et al.	https://doi.org/10.1007/s13225-023-00529-0	Cummulative
Russula icterina	2024 b	Chen et al.	https://doi.org/10.1007/s11557-024-01987-9	Single lineage
Russula indocatillus	2020	Ghosh et al.	https://doi.org/10.1127/nova_hedwigia/2020/0588	Single lineage
Russula indoilicis	2021	Altaf et al.	https://doi.org/ 10.1111/njb.03452	Single lineage
Russula indonigra	2020	Das et al.	https://doi.org/10.1111/njb.02962	Single lineage
Russula indosenecis	2022	Ghosh et al.	https://doi.org/10.5852/ejt.2022.847.1985	Single lineage
Russula inflatocystis	2024	Jurkeit	https://doi.org/10.63482/jvhxrk78	Monograph
Russula inornata	2022	Bhunjun et al.	https://doi.org/10.1007/s13225-022-00501-4	Cummulative
Russula iqbalii	2024	Naveed et al.	https://doi.org/10.1002/jemt.24761Digital Object Identifier (DOI)	Single lineage
Russula junzifengensis	2024	Liu S. et al.	https://doi.org/10.3390/jof10010070	Single lineage
Russula kashmirana	2022	Khurshid et al.	https://doi.org/10.1111/njb.03644	Single lineage
Russula lacteocarpa	2023	Xie XC et al.	https://doi.org/10.5852/ejt.2023.864.2085	Single lineage
Russula lakhanpalii	2020	Ghosh et al.	https://doi.org/10.1127/nova_hedwigia/2020/0589	Single lineage
Russula lapponica	2024	Noffsinger et al.	https://doi.org/10.1080/00275514.2023.2295957	Single lineage
Russula latolamellata	2020	Zhou S. et al.	https://doi.org/10.5252/cryptogamie-mycologie2020v41a14	Single lineage
Russula lavandula	2024 a	Chen et al.	https://doi.org/10.3897/mycokeys.107.123304	Single lineage
Russula leucomarginata	2022	Chen et al.	https://doi.org/10.3390/life12040480	Single lineage
Russula lilaceofusca	2024 a	Chen et al.	https://doi.org/10.3897/mycokeys.107.123304	Single lineage
Russula lilacina	2022	Crous et al.	https://doi.org/10.3767/persoonia.2022.48.08	Cummulative
Russula lilliputia	2024	Miller et al.	https://doi.org/10.11646/phytotaxa.668.2.1	Single lineage
Russula liyui	2024	Niu et al.	https://doi.org/10.3389/fpls.2024.1454035	Single lineage
Russula longicollis	2023	Chen et al.	https://doi.org/10.3390/jof9010061	Single lineage
Russula luofuensis	2021 c	Chen et al.	https://doi.org/10.3897/mycokeys.82.64913	Single lineage
Russula luteocarpa	2024	Liu S. L. et al.	https://doi.org/10.1007/s13225-023-00529-0	Cummulative
Russula luteolamellata	2022 a	Zhou H. et al.	https://doi.org/10.11646/phytotaxa.556.2.3	Single lineage
Russula luteonana	2022	Wisitrassameewong et al.	https://doi.org/10.1038/s41598-022-06836-x	Single lineage
Russula lutescens	2024	Niu et al.	https://doi.org/10.3389/fpls.2024.1454035	Single lineage
Russula magica	2021	Hampe & Manz	N/A	Single lineage
Russula marxmuelleriana	2023	De Lange et al.	https://doi.org/10.3767/persoonia.2023.51.04	Single lineage
Russula micangshanensis	2024	Song Y. et al.	https://doi.org/10.5852/ejt.2024.958.2661	Single lineage
Russula minirosea	2024	Song Y. et al.	https://doi.org/10.5852/ejt.2024.958.2661	Single lineage
Russula minor	2021	Song Y. et al.	https://doi.org/10.5852/ejt.2021.775.1543	Single lineage
Russula miyunensis	2022 b	Zhou H. et al.	https://doi.org/10.3390/jof8121283	Single lineage
Russula mukdahanensis	2024 a	Crous et al.	https://doi.org/10.3114/fuse.2024.13.11	Cummulative
Russula multilamellula	2021 b	Chen et al.	https://doi.org/10.11646/phytotaxa.525.2.2	Single lineage
Russula multiseptata	2024 b	Crous et al.	https://doi.org/10.3114/fuse.2024.14.19	Cummulative
Russula neopascua	2024	Noffsinger et al.	https://doi.org/10.1080/00275514.2023.2295957	Single lineage
Russula nigrifacta	2021	De Lange et al.	https://doi.org/10.1186/s43008-021-00064-0	Single lineage
Russula nigrocarpa	2020	Zhou S. et al.	https://doi.org/10.5252/cryptogamie-mycologie2020v41a14	Single lineage
Russula niveopicta	2023 c	Han Y. X. et al.	https://doi.org/10.3389/fmicb.2023.1140127	Single lineage
Russula ochrobrunnea	2020	Zhou S. et al.	https://doi.org/10.5252/cryptogamie-mycologie2020v41a14	Single lineage
Russula olympiana	2024	Noffsinger et al.	https://doi.org/10.1080/00275514.2023.2295957	Single lineage
Russula oraria	2023 a	Han Y. X. et al.	https://doi.org/10.3390/f14040695	Single lineage
Russula oreomunneae	2021	Manz et al.	https://doi.org/10.1371/journal.pone.0257616	Single lineage
Russula orientipurpurea	2020	Wisitrassameewong et al.	https://mycokeys.pensoft.net	Single lineage
Russula pakaraimaeae	2024	Miller et al.	https://doi.org/10.11646/phytotaxa.668.2.2	Single lineage
Russula paragraveolens	2023	Wang S. H. et al.	https://doi.org/10.1080/21501203.2023.2265667	Single lineage
Russula paravioleipes	2021	Boonmee et al.	https://doi.org/10.1007/s13225-021-00489-7	Cummulative
Russula paraxerampelina	2024	Niu et al.	https://doi.org/10.3389/fpls.2024.1454035	Single lineage
Russula perviridis	2024 a	Chen et al.	https://doi.org/10.3897/mycokeys.107.123304	Single lineage
Russula photinia	2023	Li G. J. et al	https://doi.org/10.3390/jof9020199	Single lineage
Russula picrophylla	2023	De Lange et al.	https://doi.org/10.3767/persoonia.2023.51.04	Single lineage
Russula plana	2022 b	Zhou H. et al.	https://doi.org/10.3390/jof8121283	Single lineage
Russula prunicolor	2024	Niu et al.	https://doi.org/10.3389/fpls.2024.1454035	Single lineage
Russula pseudocarminipes	2024	Jurkeit	https://doi.org/10.63482/jvhxrk78	Monograph
Russula pseudocrustosa	2020	Deng et al.	https://doi.org/10.13346/j.mycosystema.200145	Single lineage
Russula pseudocurtipes	2024	Jurkeit	https://doi.org/10.63482/jvhxrk78	Monograph
Russula pseudocyanoxantha	2021	Khatua et al.	https://doi.org/10.1039/D1FO00533B	Single lineage
Russula pseudoflavida	2023 a	Ghosh et al.	https://doi.org/10.5252/cryptogamie-mycologie2023v44a3	Single lineage
Russula pseudograveolens	2023	Wang S. H. et al.	https://doi.org/10.1080/21501203.2023.2265667	Single lineage
Russula pseudochamaeleontina	2021	Trendel	N/A	Single lineage
Russula pseudojaponica	2023	Chen et al.	https://doi.org/10.3390/jof9010061	Single lineage
Russula pseudomodesta	2023	Paloi et al.	https://doi.org/10.1007/s11557-023-01921-5	Single lineage
Russula pseudopunicea	2023 a	Zhou H. et al.	https://doi.org/10.5852/ejt.2023.861.2077	Single lineage
Russula pseudosenecis	2022	Ghosh et al.	https://doi.org/10.5852/ejt.2022.847.1985	Single lineage
Russula pseudosinoparva	2023 b	Zhou H. et al.	https://doi.org/10.11646/phytotaxa.609.3.3	Single lineage
Russula punjabensis	2024	Ashfaq et al.	https://doi.org/ 10.1111/njb.04411	Single lineage
Russula purpureobrunnea	2024 b	Chen et al.	https://doi.org/10.1007/s11557-024-01987-9	Single lineage
Russula purpureomarginalis	2024	Song Y. et al.	https://doi.org/10.5852/ejt.2024.958.2661	Single lineage
Russula purpureopallescens	2024 b	Crous et al.	https://doi.org/10.3114/fuse.2024.14.19	Cummulative
Russula purpureorosea	2022	Song Y.	https://doi.org/10.5852/ejt.2022.826.1831	Single lineage
Russula purpureoviridis	2022	Crous et al.	https://doi.org/10.3767/persoonia.2022.48.08	Cummulative
Russula purpureozonata	2021	Ghosh et al.	https://doi.org/10.5852/ejt.2021.782.1595	Single lineage
Russula quercicola	2023	Razzaq et al.	https://doi.org/10.11646/phytotaxa.592.1.2	Single lineage
Russula quercina	2022	Zhou J. J. et al.	https://doi.org/10.11646/phytotaxa.549.1.6	Single lineage
Russula quintanensis	2021 d	Crous et al.	https://doi.org/10.3767/persoonia.2021.46.11	Cummulative
Russula reticulofolia	2023	Xie XC et al.	https://doi.org/10.5852/ejt.2023.864.2085	Single lineage
Russula rheubarbarina	2022	Looney et al.	https://doi.org/10.1080/00275514.2021.2018881	Single lineage
Russula rhodochroa	2023	Li G. J. et al	https://doi.org/10.3390/jof9020199	Single lineage
Russula roseola	2022	Chen et al.	https://doi.org/10.3390/life12040480	Single lineage
Russula rubiginosus	2022	Ji et al.	https://doi.org/10.11646/phytotaxa.575.2.3	Single lineage
Russula rubricolor	2020	Jabeen et al.	https://doi.org/10.5248/135.765	Single lineage
Russula rubrosquamosa	2024	Jiang et al.	https://doi.org/10.47371/mycosci.2024.02.009	Single lineage
Russula rufa	2023	Li G. J. et al	https://doi.org/10.3390/jof9020199	Single lineage
Russula ryukokuensis	2021	Shimono et al.	N/A	Single lineage
Russula sanguinolenta	2024	Liu S. L. et al.	https://doi.org/10.1007/s13225-023-00529-0	Cummulative
Russula shanglaensis	2020	Ullah et al.	https://journals.tubitak.gov.tr/botany/vol44/iss1/8	Single lineage
Russula shawarensis	2020 a	Crous et al.	https://doi.org/10.3767/persoonia.2020.45.10	Cummulative
Russula shigatseensis	2023	Wang S. H. et al.	https://doi.org/10.1080/21501203.2023.2265667	Single lineage
Russula shoreae	2023 a	Ghosh et al.	https://doi.org/10.5252/cryptogamie-mycologie2023v44a3	Single lineage
Russula sinoadusta	2023 b	Huang et al.	https://doi.org/10.21203/rs.3.rs-3107016/v1	Single lineage
Russula sinoparva	2022 b	Zhou H. et al.	https://doi.org/10.3390/jof8121283	Single lineage
Russula sinorobusta	2022 b	Zhou H. et al.	https://doi.org/10.3390/jof8121283	Single lineage
Russula sribuabanensis	2023	Paloi et al.	https://doi.org/10.1007/s11557-023-01921-5	Single lineage
Russula straminella	2021	Li G. J. et al	https://doi.org/10.3897/mycokeys.84.68750	Single lineage
Russula subbrevipes	2022	Song J. et al.	https://doi.org/10.3390/d14020112	Single lineage
Russula subbubalina	2021 c	Chen et al.	https://doi.org/10.3897/mycokeys.82.64913	Single lineage
Russula subclariana	2024	Jurkeit	https://doi.org/10.63482/jvhxrk78	Monograph
Russula subpectinatoides	2021	Li G. J. et al	https://doi.org/10.3897/mycokeys.84.68750	Single lineage
Russula subpunctipes	2020	Song J. et al.	https://doi.org/10.11646/phytotaxa.459.1.2	Single lineage
Russula subpunicea	2021 a	Chen et al.	https://doi.org/10.1007/s11557-021-01716-6	Single lineage
Russula subromellii	2024	Jurkeit	https://doi.org/10.63482/jvhxrk78	Monograph
Russula subsanguinaria	2022	Chen et al.	https://doi.org/10.3390/life12040480	Single lineage
Russula subversatilis	2022 b	Zhou H. et al.	https://doi.org/10.3390/jof8121283	Single lineage
Russula succinea	2021	Li G. J. et al	https://doi.org/10.3897/mycokeys.84.68750	Single lineage
Russula thuringiaca	2023	De Lange et al.	https://doi.org/10.3767/persoonia.2023.51.04	Single lineage
Russula ustulata	2021	De Lange et al.	https://doi.org/10.1186/s43008-021-00064-0	Single lineage
Russula violaceoalba	2024	Jurkeit	https://doi.org/10.63482/jvhxrk78	Monograph
Russula wulingshanensis	2023 a	Zhou H. et al.	https://doi.org/10.5852/ejt.2023.861.2077	Single lineage
Russula xerampelinoides	2021	Buyck et al.	https://doi.org/10.5252/cryptogamie-mycologie2021v42a5	Cummulative
Russula yadongensis	2023	Wang S. H. et al.	https://doi.org/10.1080/21501203.2023.2265667	Single lineage
Russula yanshanensis	2022 b	Zhou H. et al.	https://doi.org/10.3390/jof8121283	Single lineage
Russula zephyrovelutipes	2021	Manz et al.	https://doi.org/10.1371/journal.pone.0257616	Single lineage
Russula zhuzuijun	2023 b	Huang et al.	https://doi.org/10.21203/rs.3.rs-3107016/v1	Single lineage
Russula zonata	2024	Liu S. et al.	https://doi.org/10.3390/jof10010071	Single lineage
Thaxterogaster americanoporphyropus	2024	Liu S. L. et al.	https://doi.org/10.1007/s13225-023-00529-0	Cummulative
Thaxterogaster arenosovibratilis	2024	Liimatainen et al.	https://www.indexfungorum.org/Publications/Index%20Fungorum%20no.572.pdf	Online release
Thaxterogaster artosinus	2023	Soop et al.	https://doi.org/10.1080/0028825X.2023.2255159	Single lineage
Thaxterogaster artosoides	2023	Soop et al.	https://doi.org/10.1080/0028825X.2023.2255159	Single lineage
Thaxterogaster azureomarginatus	2022	Bidaud & Bellanger	https://hal.science/hal-04864774v1	Single lineage
Thaxterogaster borealicremeolinus	2023 b	Xie M. L. et al.	https://doi.org/10.3390/jof9111058	Single lineage
Thaxterogaster carneus	2023	Ahmed et al.	https://doi.org/10.1111/njb.03808	Single lineage
Thaxterogaster lodgeae	2024	Liimatainen et al.	https://www.indexfungorum.org/Publications/Index%20Fungorum%20no.572.pdf	Online release
Thaxterogaster melleoamarus	2024	Liimatainen et al.	https://www.indexfungorum.org/Publications/Index%20Fungorum%20no.572.pdf	Online release
Thaxterogaster mitipes	2023	Liimatainen & Niskanen	https://www.indexfungorum.org/Publications/Index%20Fungorum%20no.487.pdf	Online release
Thaxterogaster monaensis	2022 b	Liimatainen et al.	https://www.indexfungorum.org/Publications/Index%20Fungorum%20no.524.pdf	Online release
Thaxterogaster obscurovibratilis	2024	Liu S. L. et al.	https://doi.org/10.1007/s13225-023-00529-0	Cummulative
Thaxterogaster pacificus	2024	Bojantchev et al.	https://www.indexfungorum.org/Publications/Index%20Fungorum%20no.571.pdf	Online release
Thaxterogaster porcellanoides	2023	Soop et al.	https://doi.org/10.1080/0028825X.2023.2255159	Single lineage
Thaxterogaster pseudoaustralis	2023	Soop et al.	https://doi.org/10.1080/0028825X.2023.2255159	Single lineage
Thaxterogaster reginae	2022 b	Liimatainen et al.	https://www.indexfungorum.org/Publications/Index%20Fungorum%20no.524.pdf	Online release
Thaxterogaster rufopurpureus	2023 b	Xie M. L. et al.	https://doi.org/10.3390/jof9111058	Single lineage
Thaxterogaster shoreae	2023 b	Ghosh et al.	https://doi.org/ 10.6165/tai.2023.68.23	Single lineage
Thaxterogaster sinopurpurascens	2023 b	Xie M. L. et al.	https://doi.org/10.3390/jof9111058	Single lineage
Thaxterogaster sinoscaurus	2024	Xie M. L. et al.	https://doi.org/10.11646/phytotaxa.677.2.4	Single lineage
Thaxterogaster subdulciorum	2023	Soop et al.	https://doi.org/10.1080/0028825X.2023.2255159	Single lineage
Thaxterogaster tremens	2023	Liimatainen & Niskanen	https://www.indexfungorum.org/Publications/Index%20Fungorum%20no.487.pdf	Online release
Thaxterogaster ultimus	2022 b	Liimatainen et al.	https://www.indexfungorum.org/Publications/Index%20Fungorum%20no.524.pdf	Online release
