# Supplementary material for: Should describing a new species be science or data release? Rethinking introductions in fungal taxonomy
Source: IMA Fungus. 2026 Jun 24;17:e186895. doi: 10.3897/imafungus.17.186895 (PMC13324474; doi:10.3897/imafungus.17.186895)
Supplement: Supplementary material 2 — Points in categories [file imafungus-17-e186895-s002.xlsx]

## Sheet: Russula
	Points in Categories
Publication name	A	B	C	D	E	Total
Buyck B. et al. 2020	20	20	20	20	10	90
Das K. et al. 2020	20	5	5	10	10	50
Deng C. Y. et al. 2020	20	20	15	20	10	85
Ghosh A. et al. 2020	5	0	0	0	5	10
Jabeen S. et al. 2020	10	0	0	5	5	20
Li G. J. et al. 2020	20	5	0	5	5	35
Song J. et al. 2020	20	0	0	10	10	40
Ullah S. et al. 2020	20	0	0	5	5	30
Wisitrassameewong K. et al. 2020	20	15	5	10	20	70
Zhou S. et al. 2020	20	5	5	10	5	45
Altaf U. et al. 2021	15	0	5	5	15	40
De Lange R. et al. 2021	15	5	20	0	20	60
Ghosh A. et al. 2021	0	0	0	0	5	5
Hampe F. and Manz K. 2021	0	5	5	0	0	10
Chen B. et al. 2021a	15	0	0	5	5	25
Chen B. et al. 2021b	20	0	0	5	5	30
Chen B. et al. 2021c	5	0	0	15	5	25
Khatua S. et al. 2021	0	0	10	5	0	15
Kiran M. et al. 2021	15	20	0	20	20	75
Li F. et al. 2021	0	0	0	10	0	10
Li G. J. et al. 2021	20	20	0	10	5	55
Manz K. et al. 2021	20	15	5	20	15	75
Shimono Y. et al. 2021	0	0	10	5	5	20
Song Y. et al. 2021	5	0	0	10	5	20
Trendel M. 2021	10	0	20	0	20	50
Vera M. et al. 2021	10	0	20	20	20	70
Ghosh A. et al. 2022	20	5	0	5	0	30
Han Y. X. et al. 2022	0	0	0	0	0	0
Chen B. et al. 2022	0	0	0	0	0	0
Ji R. Q. et al. 2022	20	20	0	5	10	55
Khurshid R. et al. 2022	5	0	0	0	5	10
Looney B. P. et al. 2022	20	20	20	10	20	90
Song J. et al. 2022	20	15	0	0	5	40
Song Y. et al. 2022	5	5	0	5	5	20
Wisitrassameewong K. et al. 2022	20	20	0	20	20	80
Zhou H. et al. 2022a	20	0	0	0	5	25
Zhou H. et al. 2022b	5	0	0	5	5	15
Zhou J. J. et al. 2022	0	0	0	5	0	5
Buyck B. et al. 2023	0	0	0	20	20	40
De Lange R. et al. 2023	20	20	5	5	10	60
Ghosh A. et al. 2023	0	0	0	20	5	25
Han Y. et al. 2023	20	0	0	0	5	25
Han Y. X. et al. 2023	10	0	0	0	5	15
Huang L. H. et al. 2023	10	15	10	20	10	65
Chen Y. et al. 2023	10	0	10	0	10	30
Li G. J. et al. 2023	20	20	0	5	5	50
Paloi S. et al. 2023	10	0	0	5	10	25
Razzaq A. et al. 2023	20	20	0	0	5	45
Roy N. et al. 2023	20	0	0	10	5	35
Wang S. H. et al. 2023	10	0	0	0	5	15
Xie X. C. et al. 2023	20	20	0	5	5	50
Zhou H. et al. 2023a	5	0	0	5	5	15
Zhou H. et al. 2023b	5	0	0	5	5	15
Ashfaq A. et al. 2024	10	0	0	0	5	15
Buyck B. et al. 2024	5	10	10	0	15	40
Chen Y. L. et al. 2024b	20	20	5	0	5	50
Chen Y. L. et al. 2024a	20	20	10	5	20	75
Jiang S. et al. 2024	20	0	0	0	5	25
Liu S. et al. 2024	0	0	0	10	5	15
Miller S. et al. 2024	5	5	0	10	5	25
Naveed M. et al. 2024	20	0	0	0	5	25
Niu C. et al. 2024	10	0	0	0	5	15
Noffsinger C. R. et al. 2024	20	20	5	20	20	85
Song Y. et al. 2024	10	0	0	5	5	20

## Sheet: Amanita
	Points in Categories
Publication name	A	B	C	D	E	Total
Codjia J. E. I. et al. 2020	10	5	0	0	5	20
Hanss J. M. and Moreau P. A. 2020	20	20	20	10	20	90
Jo J. W. et al. 2020	5	0	0	0	5	10
Mighell K. S. et al. 2020	0	0	0	10	5	15
Semwal K. C. et al. 2020	5	5	0	0	5	15
Wartchow F. 2020	15	0	0	0	0	15
Zhang K. P. et al. 2020	15	0	0	0	5	20
Cui Y. Y. et al. 2021	10	20	0	0	5	35
Davison E. M. et al. 2021	15	20	20	20	20	95
Kumar A. et al. 2021	15	0	0	10	5	30
Liu Y. S. et al. 2021	15	5	0	0	5	25
Mu M. et al. 2021	10	0	20	20	20	70
Ševčíková H. et al. 2021	20	20	10	10	20	80
Tullos R. E. et al. 2021	0	0	0	0	0	0
Zhang W. H. et al. 2021	5	0	5	0	5	15
Zhong J. et al. 2021	15	0	0	0	5	20
Alvarado P. et al. 2022	20	20	0	0	20	60
Codjia J. E. I. et al. 2022	20	5	0	5	5	35
Cui Y. Y. et al. 2022	20	5	5	5	10	45
Illescas T. and Plaza M. 2022	20	5	5	5	10	45
Kumar A. et al. 2022	10	0	0	0	5	15
Liu Y. S. et al. 2022a	0	0	0	0	0	0
Liu Y. S. et al. 2022b	20	0	0	10	5	35
Migliozzi V. and Donato G. 2022	10	20	10	20	15	75
Plaza M. 2022	5	5	5	20	15	50
Su Y. et al. 2022	15	0	0	0	5	20
Codjia J. E. I. et al. 2023	20	20	0	0	5	45
Cui Y. Y. et al. 2023	15	0	0	5	5	25
Davison E. M. et al. 2023	20	20	15	0	10	65
Davison E. M. and Giustuniano D. 2023	20	5	20	0	15	60
Huang T. et al. 2023	15	0	0	5	5	25
Illescas T. 2023	5	5	0	0	0	10
Kumar A: et al. 2023	10	0	0	0	5	15
Liu Y. S. et al. 2023	5	0	0	5	5	15
Zhou H. et al. 2023	0	0	0	10	10	20
Ghosh A. et al. 2024	15	0	0	10	5	30
Hanss J. M. et al. 2024	20	5	5	0	5	35
Kodaira M. et al. 2024	15	20	20	20	20	95
Migliozzi V. and Di Palma F. 2024	5	5	0	0	5	15
Varga D. et al. 2024	20	0	0	0	10	30

## Sheet: Cortinarius
	Points in Categories
Publication name	A	B	C	D	E	Total
Ballára J. and Mahiques R. 2020	5	0	0	0	5	10
Bidaud A. and Armada F. 2020	5	0	0	5	10	20
Dima B. and Soop K. 2020	20	20	10	10	15	75
Dovana F. et al. 2020	20	20	20	0	5	65
Garrido-Benavent I. et al. 2020	0	5	0	10	10	25
Kokkonen K. 2020	15	0	0	20	10	45
Liimatainen K. et al. 2020	20	15	20	10	15	80
Naseer A. et al. 2020	10	5	0	10	10	35
NilsenA. R. et al. 2020	10	5	20	20	15	70
Xie M. L. et al. 2020	5	10	0	5	10	30
Ammirati J. et al. 2021	15	20	10	10	15	70
Armada F. 2021a	0	0	0	5	0	5
Armada F. 2021b	10	0	0	15	0	25
Bidaud A. et al. 2021	20	20	20	10	20	90
Dima B et al. 2021b	20	20	5	10	15	70
Dovana F. et al. 2021	15	20	5	5	15	60
Eyssartier G., Trimaille G. and Dima B.	0	0	0	0	0	0
Fellin F. et al. 2021	20	20	20	0	10	70
Luo Y. and Bau T. 2021	15	5	0	0	5	25
Nilsen A. R. et al. 2021	20	20	20	10	20	90
Nouhra E. et al. 2021	20	5	20	10	20	75
Reyes J. D. and Mateos A. 2021	10	15	0	0	5	30
Salgado Salomón M. E. et al. 2021	20	5	0	10	15	50
Sesli E. 2021	10	10	0	20	5	45
Soop K. et al. 2021	20	5	0	0	5	30
Xie M. L. et al. 2021a	20	20	5	5	10	60
Xie M. L. et al. 2021b	20	15	10	5	10	60
Bellanger J. M. et al. 2022b	5	10	0	0	10	25
Bellanger J. M.et al. 2022a	5	15	10	20	15	65
Bidaud A. and Bellanger J. M. 2022	15	15	15	10	10	65
Das K. et al. 2022	20	10	5	5	5	45
Guinberteau J. et al. 2022	10	20	5	5	15	55
Niazi A. R. et al. 2022	15	0	0	0	5	20
Reyes J. D. 2022a	5	0	0	0	0	5
Reyes J. D. 2022b	5	5	5	0	5	20
Schmidt-Stohn G. et al. 2022	20	20	0	0	10	50
Soop K. et al. 2022	20	5	0	0	5	30
Xie M. L. et al. 2022	5	0	0	0	5	10
Ahmed S. S. et al. 2023	15	15	5	5	5	45
Armada F. and Bellanger J. M. 2023	0	0	0	5	0	5
Bellanger J. M. et al. 2023	20	15	5	20	20	80
Bidaud A. et al. 2023	20	20	0	0	5	45
Ghosh A. et al. 2023	20	20	0	20	15	75
Kokkonen K. 2023	15	20	5	5	20	65
Lewis D. P. et al. 2023	10	5	0	5	5	25
Liu F. et al. 2023	10	0	0	5	5	20
Reyes J. D. 2023	10	0	0	5	5	20
Soop K. et al. 2023	20	0	0	5	5	30
Xie M. L. et al. 2023a	5	5	0	5	5	20
Xie M. L. et al. 2023b	20	0	0	0	5	25
Zhang Q. Y. et al. 2023	20	20	0	0	5	45
Zhang S. Y. et al. 2023	20	20	0	0	5	45
Armada F. et al. 2024	0	5	0	10	0	15
Bose A. et al. 2024a	10	10	0	0	5	25
Bose A. et al. 2024b	20	10	0	5	5	40
Fan L. et al. 2024	0	0	0	0	5	5
Hong P. et al. 2024	10	10	0	0	5	25
Lam Y. T. H. et al. 2024	10	0	20	20	20	70
Long P. et al. 2024	20	10	0	0	5	35
Reyes J. D. 2024	20	0	0	10	5	35
Siegel N. et al. 2024	10	5	5	20	15	55
Xie M. L. et al. 2024	10	0	0	5	10	25

## Sheet: Fusarium
	Points in Categories
Publication name	A	B	C	D	E	Total
Cavalcanti A.D. et al. 2020	0	0	0	10	5	15
Gargouri S. et al. 2020	20	20	0	15	20	75
Lynn et al. 2020	20	20	20	20	20	100
Aoki et al. 2021	20	20	20	20	20	100
Costa M.M. et al. 2021	20	20	0	20	15	75
Lin et al. 2021	20	10	5	15	15	65
Maia N.C. et al. 2021	20	20	5	20	15	80
Nichea M. J. et al. 2021	20	20	20	20	15	95
Vermeulen M. et al. 2021	20	20	5	20	10	75
Yilmaz N. et al. 2021	20	20	20	10	20	90
Akhmetova G.K. et al. 2022	5	5	0	5	5	20
Costa M.M. et al. 2022	15	0	0	0	5	20
Lai et al. 2022	10	0	0	5	5	20
Lombard L. et al. 2022	0	0	0	5	5	10
O'Donnell K. et al. 2022	20	15	15	5	20	75
Zhang Y.X. et al. 2022	5	0	5	10	10	30
Gagkaeva T.Yu. et al. 2023	20	5	5	10	10	50
Rana and Singh 2023	20	0	0	5	5	30
Suwannarach N. et al. 2023	0	0	0	5	5	10
Zhang H. et al. 2023	0	0	0	5	5	10
Hassan O. et al. 2024	5	0	0	5	0	10
Afzalinia F. et al. 2024	20	0	0	5	5	30
Costa M.M. et al. 2024	20	0	0	0	10	30
da Silva et al. 2024	5	0	0	5	5	15
He J. et al. 2024	0	0	0	10	5	15
Liu et al. 2024	0	0	0	5	0	5
Nel W.J. et al. et al. 2024	15	0	0	10	5	30
Sandoval-Denis M. et al. 2024	20	0	0	0	10	30
Tsao W.C. et al. 2024	20	20	5	10	10	65

## Sheet: Aspergillus
	Points in Categories
Publication name	A	B	C	D	E	Total
Al-Bedak O.A. et al. 2020	10	0	0	5	5	20
Barros and Correia 2020	20	0	0	5	5	30
Huang P.P. et al. 2020	20	10	0	5	20	55
Sklenář F. et al. 2020	20	5	5	0	15	45
Sun et al. 2020a	20	0	0	0	5	25
Sun et al. 2020b	20	10	0	5	10	45
Khuna S. et al. 2021	0	0	0	0	0	0
Sklenář F. et al. 2021	20	0	0	0	15	35
Visagie C.M. et al. 2021	0	0	0	5	0	5
Sun B.D. et al. 2022	20	5	0	5	10	40
Wang X.C. et al. 2022	10	0	0	5	0	15
Cañete-Gibas C.F. et al. 2023	10	0	0	0	0	10
Al-Bedak O. et al. 2024	10	0	0	5	0	15
Lee H.B. et al. 2024	0	0	0	0	0	0

## Sheet: Pestalotiopsis
	Points in Categories
Publication name	A	B	C	D	E	Total
Chaiwan N. et al. 2020	0	0	0	5	5	10
Silva A.C. et al. 2020	5	5	0	10	5	25
Gu M. et al. 2021	5	0	0	5	5	15
Li L.L. et al. 2021	5	0	0	5	5	15
Gu R. et al. 2022	5	0	0	5	5	15
Jiang N. et al. 2022	10	0	0	5	5	20
Xiong Y.R. et al. 2022	5	0	0	5	5	15
Jiang N. et al. 2023	10	0	5	5	10	30
Li H. et al. 2023	5	0	0	5	5	15
Sun Y.R. et al. 2023	0	0	0	5	5	10
Hsu S.Y. et al. 2024	5	0	0	10	5	20
Li D.H. et al. 2024	0	0	0	5	5	10
Li H. et al. 2024	10	10	0	10	15	45
Luo X.X. et al. 2024	5	0	0	0	5	10
Wang Y.F. et al. 2024	10	5	5	15	15	50
Yin C.Z. et al. 2024	10	0	0	5	5	20
Yuan R. et al. 2024	5	0	0	5	5	15
Zhang W.S. et al. 2024	5	0	0	0	5	10
Zhao H.J. et al. 2024	10	0	0	5	5	20
